# Supplementary material for: Selective Histone Deacetylase 6 Inhibition Normalizes B Cell Activation and Germinal Center Formation in a Model of Systemic Lupus Erythematosus
Source: Front Immunol. 2019 Oct 25;10:2512. doi: 10.3389/fimmu.2019.02512 (PMC6823248; doi:10.3389/fimmu.2019.02512)
Supplement: Supplementary file 1 [file Data_Sheet_1.xlsx]

## Sheet: Supp Data 1 
Supplementary Data 1
Gene Symbols from Iscope Categories Increased by HDAC6 Inhibitor Treatment
B cells	Dendritic	Monocytes / Macrophages	Myeloid	Plasma Cells
6	4	7	1	0
Cd1d1	Il15	Ier3	Clec4b2
Gng7	Cd1d1	Ccl17
Vpreb1	Cd209a	Mfge8
Ly6d	Osm	Clec9a
Fam129c		Il15
Cd37		Mgl2
		Lgals9

## Sheet: Supp Data 2 
Supplementary Data 2
Gene Symbols from Iscope Categories Decreased by HDAC6 Inhibitor Treatment
B cells	Monocytes / Macrophages	Dendritic	Myeloid	Plasma Cells	More plasma cells	More Plasma Cells
25	44	16	15	148
Tnfrsf8	Tlr8	Cd300e	Ms4a4a	Jchain	Ighv1-54	Igkv10-94
Slamf1	Tnfaip3	Vsig4	Clec7a	Hmmr	Ighv1-56	Igkv10-95
Havcr1	Tnip3	Hmmr	Pik3ap1	Hvcn1	Ighv1-58	Igkv12-41
Tlr7	Ace	Igsf6	Btk	Cd38	Ighv1-61	Igkv12-46
Irf4	Ms4a4a	Adamdec1	Fgr	Slamf7	Ighv1-62-3	Igkv13-85
Tlr9	Clec4e	Il18bp	Bach1	Hyou1	Ighv1-63	Igkv15-103
Rgs13	Cd300e	Il12b	Treml4	Fkbp11	Ighv1-66	Igkv17-121
Aicda	Clec4a3	Il27	Ms4a6c	Mzb1	Ighv1-7	Igkv17-127
Sh2b2	Tnfrsf1b	Themis2	Itgax	Ighg1	Ighv1-73	Igkv2-109
Samsn1	Vsig4	Cd180	Apoc1	Igkc	Ighv1-75	Igkv2-116
Pou2af1	Lilra5	Slamf1	Slpi	Tnfrsf17	Ighv1-76	Igkv2-137
Btk	Ms4a2	Il21r	Gm15931	Ighd	Ighv1-77	Igkv3-1
Klhl6	Tgm2	Cd83	Lilrb4a	Stil	Ighv1-78	Igkv3-11
Pkn1	Msr1	Cnr2	Cd300lb	Parpbp	Ighv1-83	Igkv3-12
Blk	Hmmr	Ulbp1	Cd300ld	Ighd1-1	Ighv1-84	Igkv3-2
Blnk	Pilra	Fcgr1		Ighd2-7	Ighv10-1	Igkv3-4
Gcsam	Igsf6			Ighe	Ighv13-2	Igkv3-9
Tnfsf8	Siglec1			Ighg3	Ighv14-2	Igkv4-51
Tnfrsf13c	Clec4d			Ighj1	Ighv14-3	Igkv4-57-1
Cd22	Fpr2			Ighj2	Ighv14-4	Igkv4-58
Nuggc	Csf1r			Ighj3	Ighv2-2	Igkv4-61
Elf1	Clec7a			Ighv1-12	Ighv2-3	Igkv4-63
Snap23	Adgre1			Ighv1-14	Ighv2-4	Igkv4-69
Ncf1	Smpdl3b			Ighv1-18	Ighv2-6	Igkv4-70
H2-Ob	Adamdec1			Ighv1-19	Ighv2-6-8	Igkv4-73
	Cd5l			Ighv1-2	Ighv2-7	Igkv4-74
	Cfb			Ighv1-20	Ighv2-9	Igkv4-77
	Il18bp			Ighv1-21	Ighv2-9-1	Igkv4-86
	Il10			Ighv1-21-1	Ighv3-3	Igkv5-37
	Il12b			Ighv1-22	Ighv3-4	Igkv5-39
	Ctla2b			Ighv1-25	Ighv3-6	Igkv5-43
	Il27			Ighv1-26	Ighv5-12	Igkv5-45
	C6			Ighv1-28	Ighv5-15	Igkv6-14
	Serping1			Ighv1-30	Ighv5-16	Igkv6-23
	Cybb			Ighv1-31	Ighv5-17	Igkv6-29
	Cxcl10			Ighv1-33	Ighv5-2	Igkv6-32
	Slc11a1			Ighv1-36	Ighv5-4	Igkv8-21
	Lmnb1			Ighv1-37	Ighv5-6	Igkv8-24
	Hvcn1			Ighv1-39	Ighv5-9	Igkv8-28
	Mpeg1			Ighv1-4	Ighv5-9-1	Igkv8-30
	Clec4n			Ighv1-42	Ighv6-5	Igkv9-120
	Csf2rb2			Ighv1-43	Ighv6-6	Igkv9-123
	Lyz1			Ighv1-47	Ighv7-1	Igkv9-124
	Fcgr1			Ighv1-5	Ighv7-2	Igkv9-129
	Fcgr3			Ighv8-8	Ighv7-3	Iglc4
				Igip	Ighv7-4	Igll1
				Igkj2	Ighv8-11	Igkj5
				Igkj3	Ighv8-2	Igkv1-117
					Ighv8-4	Igkv1-122
					Ighv8-5	Igkv1-99

## Sheet: Supp Data 3
Supplementary Data 3
Ingenuity (IPA) Canonical Pathways with Positive Z Scores	-log(p-value)	Ratio	z-score	Molecules
Glutathione-mediated Detoxification	2.97	0.387	3.464	GSTZ1,GSTM2,MGST2,GSTM5,GSTM3,GGH,GSTM4,Gsta4,GSTO2,MGST3,GSTP1,GSTK1
Neuroprotective Role of THOP1 in Alzheimer's Disease	1.56	0.218	2.294	PRSS50,HLA-A,PRSS12,CTSG,PRSS33,SERPINA3,PRSS41,PRKAG1,C1R,PRSS16,PRSS36,LONP1,Prss30,ACE,GZMA,GZMK,ENDOU,KLK8,TPSAB1/TPSB2,HPN,APP,PREP,PRKAR2B,PRTN3,MAPT,ST14
Heme Biosynthesis II	2.26	0.556	2.236	UROD,PPOX,UROS,ALAD,HMBS
Leukotriene Biosynthesis	1.47	0.385	2.236	MGST2,GGT5,GGT1,MGST3,GGT7
γ-glutamyl Cycle	3.5	0.571	2.121	CHAC1,GGT5,GCLM,GGT1,GSS,CHAC2,GGACT,GGT7

## Sheet: Supp Data 4
Supplementary Data 4
Ingenuity (IPA) Canonical Pathways with Negative Z scores	-log(p-value)	Ratio	z-score	Molecules
Neuroinflammation Signaling Pathway	3.88	0.228	-4.695	TRAF3,TGFBR1,AGER,TICAM2,TGFBR3,TLR8,NCSTN,MAPK13,CX3CR1,CXCL10,TGFBR2,IKBKB,IKBKG,PIK3CG,MAPK3,CYBB,PLA2G4F,PLA2G12A,FGFR1,NFKB2,MAPK12,TLR9,IRF7,PTPN11,GAB1,CD40,PLCG2,MAPT,SYK,GAD1,SLC6A1,PIK3R6,CFLAR,CX3CL1,ICAM1,HLA-A,PIK3R5,MFGE8,FZD1,NFKB1,SLC6A13,GRINA,PLA2G4E,JUN,TLR7,CASP8,NOS2,PPP3CA,NLRP3,PIK3C2A,GRB2,IL10,MYD88,MAPK6,ACVR1,IL1R1,IRAK3,CSF1R,XIAP,APP,PLA2G4A,TLR4,RIPK1,IL12B,H2-Eb2,HL…
Role of NFAT in Regulation of the Immune Response	3.52	0.247	-4.217	BLNK,RAF1,FYN,Calm1 (includes others),HLA-A,NFKBIE,GNB5,PIK3R5,CSNK1A1,FCER1A,KRAS,GNA14,NFKB1,FCGR1A,GNG7,IKBKB,IKBKG,GNG11,JUN,PIK3CG,MAPK3,XPO1,GNA13,FCGR3A/FCGR3B,PPP3CA,CALML5,PIK3C2A,FCGR2A,GRB2,FGFR1,CSNK1G3,NFKB2,GNAZ,TLR9,BTK,GAB1,PTPN11,H2-Eb2,PLCG2,SYK,LYN,PIK3R6,MS4A2,HLA-DOB,MEF2C,GNAL
Tec Kinase Signaling	2.98	0.241	-4.116	FYN,GNB5,PIK3R5,FCER1A,GNA14,NFKB1,GNG7,BLK,PAK1,ITGA3,GNG11,RHOB,PIK3CG,HCK,GNA13,ACTG2,FGR,PRKCA,VAV2,STAT6,PIK3C2A,GRB2,FGFR1,NFKB2,STAT3,GNAZ,MAPK12,TLR9,BTK,TLR4,RHOQ,GAB1,PTPN11,PRKCD,PLCG2,LYN,PIK3R6,MS4A2,VAV1,STAT2,GNAL
TREM1 Signaling	3.82	0.32	-4.082	ICAM1,NLRP3,IL10,GRB2,MYD88,CIITA,LAT2,TLR8,CD83,STAT3,NFKB2,NFKB1,TLR9,NLRC5,TLR4,NOD2,MPO,CD40,MAPK3,NLRC3,PLCG2,TLR7,Tlr13,ITGAX
Integrin Signaling	2.68	0.224	-4.025	RAF1,RAPGEF1,MAP3K11,KRAS,PTEN,ITGB3,ITGAE,ITGA3,PAK1,RHOB,MAPK3,PIK3CG,GRB7,ITGAV,ACTG2,CAPN5,ACTR2,CRKL,FGFR1,BCAR3,GSN,TLR9,TTN,RAP1A,RAC3,RHOQ,GAB1,PTPN11,PLCG2,PIK3R6,ACTN4,TSPAN6,FYN,ARPC1B,PIK3R5,CRK,ITGB8,BCAR1,ACTR3,PPP1R12A,PFN4,PIK3C2A,GRB2,ACTN2,ITGAL,GIT1,ITGB2,LIMS1,ITGAX
FcγR-mediated Phagocytosis in Macs and Monos	3.05	0.28	-3.922	FYN,ARPC1B,CRK,FCGR1A,PTEN,PAK1,ACTR3,MAPK3,EZR,PIK3CG,HCK,ACTG2,FCGR3A/FCGR3B,FGR,PRKCA,VAV2,ACTR2,RPS6KB1,FCGR2A,RAC3,PLD4,NCF1,SYK,PRKCD,LYN,VAV1
PI3K Signaling in B Lymphocytes	5.04	0.3	-3.667	BLNK,CD81,FYN,RAF1,Calm1 (includes others),PDIA3,NFKBIE,ATF6,KRAS,NFKB1,PTEN,BLK,PLCD3,IKBKB,IKBKG,JUN,PIK3CG,MAPK3,PPP3CA,CAMK2B,VAV2,IL4R,CALML5,C3,NFKB2,MALT1,BTK,TLR4,CD40,CD180,PLCG2,SYK,SH2B2,LYN,VAV1,PIK3AP1,PLEKHA2,ELK1,CAMK2G
NF-κB Activation	3.96	0.31	-3.657	RAF1,NFKBIE,PIK3R5,KRAS,NFKB1,ITGB3,IKBKB,ITGA3,IKBKG,MAPK3,PIK3CG,ITGAV,PRKCA,MAP3K14,PIK3C2A,GRB2,FGFR1,NFKB2,TLR9,ITGAL,ITGB2,RIPK1,GAB1,PTPN11,PRKCD,PIK3R6,EIF2AK2
IL-8 Signaling	2.69	0.228	-3.507	RAF1,ICAM1,GNB5,PIK3R5,EGF,VEGFB,KRAS,NFKB1,IQGAP1,CCND1,GNG7,ITGB3,IKBKB,IKBKG,GNG11,JUN,RHOB,PIK3CG,MAPK3,CYBB,ITGAV,GNA13,LASP1,PRKCA,RPS6KB1,PIK3C2A,GRB2,FGFR1,VEGFC,IRAK3,MAPK12,TLR9,RAC3,PLD4,ITGB2,MPO,CCND2,RHOQ,ARAF,GAB1,PTPN11,PRKCD,PIK3R6,IRAK4,ITGAX
Production of NO and ROS in Macrophages	3.65	0.247	-3.429	MAP3K15,MAP3K11,APOF,NFKBIE,PIK3R5,MAPK13,MAP3K5,NFKB1,IKBKB,LYZ,IKBKG,JUN,RHOB,PPP1R12A,PPM1J,PIK3CG,MAPK3,HOXA10,CYBB,NOS2,TNFRSF1B,PRKCA,MAP3K14,MAP2K7,PTPN6,APOM,PIK3C2A,GRB2,PPP2R5D,FGFR1,NFKB2,PCYOX1,MAPK12,TLR9,RAP1A,MAP3K12,TLR4,NCF1,MPO,RHOQ,GAB1,PTPN11,PRKCD,PLCG2,PIK3R6,MAP3K8,IRF8,MAP3K3
PKCθ Signaling in T Lymphocytes	4.27	0.27	-3.333	MAP3K15,FYN,CACNA2D2,MAP3K11,HLA-A,NFKBIE,CACNA1H,PIK3R5,KRAS,MAP3K5,NFKB1,CACNA1F,IKBKB,IKBKG,JUN,PIK3CG,MAPK3,CACNG8,PPP3CA,CAMK2B,VAV2,MAP3K14,CACNB1,PIK3C2A,GRB2,FGFR1,CACNA1C,NFKB2,MALT1,TLR9,RAC3,CACNA1A,MAP3K12,GAB1,PTPN11,H2-Eb2,PLCG2,PIK3R6,HLA-DOB,VAV1,MAP3K8,MAP3K3,CAMK2G
Role of RIG1-like Receptors in Antiviral Innate Immunity	1.61	0.273	-3.317	IFIH1,TANK,IKBKB,TRAF3,IRF7,IKBKG,RIPK1,NFKBIE,DDX58,NFKB2,CASP8,NFKB1
NGF Signaling	3.5	0.273	-3.307	MAP3K15,RAF1,MAP3K11,PIK3R5,CRK,KRAS,MAP3K5,NFKB1,IKBKB,IKBKG,PIK3CG,MAPK3,RPS6KA2,SMPD3,MAP3K14,RPS6KB1,PIK3C2A,GRB2,FGFR1,NFKB2,TLR9,MAPK12,RAP1A,MAP3K12,RPS6KA6,PTPN11,GAB1,PRKCD,PLCG2,PIK3R6,MAP3K8,ELK1,MAP3K3
PRRs in Recognition of Bacteria and Viruses	4.1	0.277	-3.286	PIK3R5,TLR8,EIF2S1,NFKB1,IFIH1,PIK3CG,MAPK3,TLR7,OSM,CLEC6A,PRKCA,OAS1,NLRP3,C3,C5AR1,OAS2,PIK3C2A,IL10,MYD88,GRB2,FGFR1,NFKB2,MAPK12,TLR9,OAS3,TLR4,CLEC7A,NOD2,IRF7,GAB1,PTPN11,IL12B,PRKCD,PLCG2,SYK,DDX58,PIK3R6,EIF2AK2
Inflammasome pathway	3.62	0.5	-3.162	TLR4,NOD2,NLRP3,MYD88,CTSB,NEK7,NFKB2,CASP8,PANX1,NFKB1
B Cell Receptor Signaling	6.88	0.297	-3.101	RAF1,MAP3K15,MAP3K11,KRAS,MAPK13,BCL6,PTEN,IKBKB,IKBKG,PIK3CG,MAPK3,MAP3K14,RPS6KB1,PTPN6,FGFR1,MALT1,NFKB2,MAPK12,TLR9,RAP1A,MAP3K12,GAB1,PTPN11,INPP5F,PLCG2,SYK,PIK3R6,VAV1,PIK3AP1,INPP5K,CAMK2G,MAP2K6,BLNK,Calm1 (includes others),NFKBIE,PIK3R5,IGHG1,MAP3K5,NFKB1,OCRL,JUN,CD22,PPP3CA,CAMK2B,VAV2,MAP2K7,CALML5,PIK3C2A,FCGR2A,GRB2,BTK,INPP5J,LYN,MEF2C,MAP3K8,ELK1,MAP3K3
Rac Signaling	3.79	0.282	-2.959	ABI2,RAF1,MAP3K11,ARPC1B,PIK3R5,KRAS,PIP5K1B,IQGAP1,NFKB1,ITGA3,PAK1,ACTR3,JUN,CYFIP2,PIK3CG,MAPK3,CYBB,ACTR2,RPS6KB1,TIAM1,MAP2K7,PIK3C2A,GRB2,FGFR1,NFKB2,TLR9,GAB1,PTPN11,CYFIP1,PIP5K1C,CD44,PIK3R6,ELK1
Th1 Pathway	3.22	0.259	-2.921	MAP2K6,SOCS3,CD40LG,ICAM1,HLA-A,KLRD1,PIK3R5,NCSTN,CD8A,NFKB1,NFIL3,PIK3CG,KLRC1,DLL1,TNFSF11,NOTCH3,PIK3C2A,IL10,GRB2,FGFR1,IL27,STAT3,TLR9,ITGB2,CD40,GAB1,PTPN11,IL12B,H2-Eb2,ICOS,PIK3R6,HLA-DOB,VAV1,NOTCH1,PSEN1
NF-κB Signaling	6.63	0.298	-2.885	RAF1,CSNK2A1,TRAF3,CD40LG,TGFBR1,TGFBR3,TLR8,KRAS,TNFRSF17,IL1R2,TGFBR2,IKBKB,TNIP1,IKBKG,PIK3CG,LTBR,TAB1,MAP3K14,FGFR1,NFKB2,MALT1,TLR9,ARAF,GAB1,CD40,PTPN11,PLCG2,PIK3R6,FGFRL1,MAP2K6,NFKBIE,PIK3R5,TNFAIP3,EGF,NFKB1,TANK,TLR7,CASP8,TNFRSF1B,TNFSF11,MAP2K7,PIK3C2A,MYD88,GRB2,IRAK3,IL1R1,TLR4,RIPK1,MAP3K8,BTRC,EIF2AK2,TIRAP,MAP3K3,IRAK4
Dendritic Cell Maturation	3.65	0.247	-2.832	CD40LG,ICAM1,PDIA3,HLA-A,LEPR,NFKBIE,PIK3R5,CD83,MAPK13,IGHG1,NFKB1,FCGR1A,PLCD3,IKBKB,CD1D,IKBKG,IL1RL2,PIK3CG,MAPK3,LTBR,COL11A2,TNFRSF1B,FCGR3A/FCGR3B,TAB1,MAP3K14,PIK3C2A,IL10,FCGR2A,MYD88,GRB2,FGFR1,IL15,NFKB2,MAPK12,TLR9,TLR4,Cd1d2,CD40,GAB1,PTPN11,IL12B,H2-Eb2,PLCG2,PIK3R6,HLA-DOB,STAT2,IRF8,COL3A1
Signaling by Rho Family GTPases	3.63	0.234	-2.774	RAF1,MAP3K11,CDH22,CDH24,GNB5,CDC42EP2,PIP5K1B,PAK1,ITGA3,RHOB,PIK3CG,EZR,MAPK3,CYBB,GNA13,ACTG2,ACTR2,FGFR1,ARHGEF15,SEPT7,NFKB2,GNAZ,MAPK12,TLR9,PKN1,MAP3K12,RHOQ,CDH5,GAB1,PTPN11,PIP5K1C,CYFIP1,PIK3R6,ARHGEF18,ARHGEF9,GNAL,ARPC1B,SEPT3,PIK3R5,CDH23,SEPT11,GNA14,NFKB1,IQGAP1,GNG7,CDH11,ACTR3,GNG11,JUN,PPP1R12A,ARHGEF3,MAP2K7,PIK3C2A,SEPT4,GRB2,MYLPF,SEPT1,ELK1,MSN
HGF Signaling	5.6	0.322	-2.667	CDKN2A,MAP3K15,RAF1,RAPGEF1,MAP3K11,PIK3R5,KRAS,MAP3K5,CCND1,PAK1,ITGA3,JUN,HGF,PIK3CG,MAPK3,PRKCA,MAP3K14,MAP2K7,PIK3C2A,GRB2,CRKL,FGFR1,STAT3,MAPK12,TLR9,RAP1A,ELF1,MAP3K12,GAB1,PTPN11,PRKCD,PLCG2,CDKN1A,PIK3R6,MAP3K8,ELK1,MAP3K3
Actin Cytoskeleton Signaling	2.14	0.211	-2.655	ABI2,RAF1,FGD3,ARPC1B,PDGFA,PIK3R5,EGF,KRAS,CRK,PIP5K1B,IQGAP1,BCAR1,FGF13,PAK1,ITGA3,ACTR3,CYFIP2,PPP1R12A,FLNA,PIK3CG,EZR,MAPK3,GNA13,ACTG2,MATK,VAV2,ACTR2,TIAM1,PIK3C2A,GRB2,MYLPF,CRKL,FGFR1,ACTN2,GSN,TLR9,TTN,RAC3,GIT1,TIAM2,GAB1,PTPN11,CYFIP1,PIP5K1C,PIK3R6,VAV1,ACTN4,MSN
PDGF Signaling	4.11	0.311	-2.646	RAF1,CSNK2A1,PDGFA,PIK3R5,CRK,KRAS,OCRL,MYC,JUN,MAPK3,PIK3CG,SPHK1,PRKCA,PIK3C2A,GRB2,FGFR1,CRKL,STAT3,TLR9,GAB1,PTPN11,INPP5J,INPP5F,PLCG2,PIK3R6,EIF2AK2,INPP5K,ELK1
CXCR4 Signaling	1.33	0.2	-2.646	RAF1,GNB5,PIK3R5,CRK,KRAS,GNA14,BCAR1,GNG7,PAK1,GNG11,JUN,RHOB,PIK3CG,MAPK3,GNA13,PRKCA,PIK3C2A,GRB2,MYLPF,FGFR1,ADCY6,GNAZ,TLR9,MAPK12,RHOQ,GAB1,PTPN11,PRKCD,LYN,PIK3R6,ELK1,ELMO2,GNAL
Macropinocytosis Signaling	4.11	0.321	-2.524	PDGFA,PIK3R5,EGF,KRAS,ITGB8,ITGB3,PAK1,RAB5A,HGF,PIK3CG,PRKCA,PIK3C2A,GRB2,FGFR1,TLR9,RAB34,CSF1R,ITGB2,ABI1,PTPN11,GAB1,CSF1,PLCG2,PRKCD,PIK3R6,ACTN4
p70S6K Signaling	1.71	0.22	-2.502	RAF1,YWHAH,PDIA3,PIK3R5,KRAS,PLCD3,MAPK3,PIK3CG,PPM1J,EEF2K,PRKCA,RPS6KB1,IL4R,YWHAG,PIK3C2A,GRB2,PPP2R5D,FGFR1,TLR9,BTK,PTPN11,GAB1,MAPT,SYK,PLCG2,PRKCD,LYN,PIK3R6,AGTR1
FcγRIIB Signaling in B Lymphocytes	3.03	0.291	-2.5	BLNK,CACNB1,CACNA2D2,PIK3C2A,GRB2,FGFR1,CACNA1H,PIK3R5,CACNA1C,KRAS,MAPK12,TLR9,CACNA1A,CACNA1F,BTK,PTPN11,GAB1,SYK,PIK3CG,PLCG2,LYN,PIK3R6,CACNG8
Granzyme B Signaling	1.64	0.375	-2.449	CASP9,APAF1,BID,CASP8,LMNB1,PARP1
fMLP Signaling in Neutrophils	3.02	0.26	-2.414	RAF1,Calm1 (includes others),ARPC1B,NFKBIE,GNB5,PIK3R5,KRAS,NFKB1,GNG7,IKBKG,ACTR3,GNG11,PIK3CG,MAPK3,CYBB,PPP3CA,PRKCA,ACTR2,CALML5,PIK3C2A,GRB2,FGFR1,FPR2,NFKB2,TLR9,FPR1,NCF1,GAB1,PTPN11,PRKCD,PIK3R6,ELK1
Toll-like Receptor Signaling	3.29	0.303	-2.357	MAP2K6,MAP3K14,TICAM2,MYD88,TLR8,TNFAIP3,MAPK13,NFKB2,IRAK3,NFKB1,MAPK12,TLR9,TLR4,IKBKB,IKBKG,JUN,IL12B,TLR7,EIF2AK2,TIRAP,ELK1,TAB1,IRAK4
Thrombopoietin Signaling	2.24	0.277	-2.357	RAF1,PIK3C2A,GRB2,FGFR1,PIK3R5,KRAS,STAT3,TLR9,MYC,JUN,PTPN11,GAB1,MAPK3,PRKCD,PLCG2,PIK3CG,PIK3R6,PRKCA
Glioma Invasiveness Signaling	1.89	0.257	-2.357	TIMP3,PIK3C2A,GRB2,FGFR1,HMMR,PIK3R5,KRAS,TLR9,ITGB3,RHOQ,RHOB,PTPN11,GAB1,MAPK3,PIK3CG,PIK3R6,ITGAV,CD44
Renal Cell Carcinoma Signaling	1.73	0.241	-2.357	RAPGEF1,RAF1,PIK3C2A,GRB2,FGFR1,PIK3R5,CRK,KRAS,HIF1A,TLR9,RAP1A,PAK1,JUN,PTPN11,GAB1,CUL2,MAPK3,HGF,PIK3CG,PIK3R6
14-3-3-mediated Signaling	2.27	0.237	-2.353	RAF1,YWHAH,PDIA3,TP73,PIK3R5,KRAS,MAP3K5,PLCD3,JUN,MAPK3,PIK3CG,TUBB4A,PRKCA,TUBB1,TUBB3,YWHAG,PIK3C2A,GRB2,FGFR1,TUBA4A,TLR9,MAPK12,GAB1,TUBB6,PTPN11,PRKCD,MAPT,PLCG2,PIK3R6,CDKN1B,ELK1
PEDF Signaling	2.78	0.276	-2.294	RAF1,PIK3C2A,GRB2,NFKBIE,FGFR1,SERPINF1,PIK3R5,KRAS,MAPK13,NFKB2,NFKB1,MAPK12,TLR9,HNF1B,IKBKB,IKBKG,PTPN11,GAB1,MAPK3,PIK3CG,PIK3R6,CFLAR,CASP8,ELK1
GP6 Signaling Pathway	4.33	0.284	-2.271	FYN,Calm1 (includes others),COL4A5,PIK3R5,COL4A2,Col17a1,Col6a4,ITGB3,COL5A1,LAMC1,PIK3CG,LAMA1,COL11A2,KLF12,COL27A1,PRKCA,COL5A2,CALML5,COL4A1,PIK3C2A,GRB2,FGFR1,LAMC3,COL20A1,TLR9,BTK,COL13A1,GAB1,PTPN11,PRKCD,PLCG2,SYK,LYN,PIK3R6,ADAM10,COL4A4,COL7A1,COL3A1
Insulin Receptor Signaling	2.57	0.241	-2.263	RAF1,SOCS3,FYN,RAPGEF1,SGK1,PIK3R5,CRK,KRAS,STXBP4,OCRL,PRKAG1,PTEN,SCNN1A,PPP1R12A,PIK3CG,MAPK3,PTPN1,RPS6KB1,PIK3C2A,GRB2,CRKL,FGFR1,ACLY,TLR9,GRB10,RHOQ,PRKAR2B,GAB1,PTPN11,INPP5J,INPP5F,SH2B2,PIK3R6,INPP5K
Lymphotoxin β Receptor Signaling	3.28	0.313	-2.236	MAP3K14,TRAF3,PIK3C2A,GRB2,FGFR1,APAF1,PIK3R5,NFKB2,NFKB1,TLR9,DIABLO,IKBKB,IKBKG,CASP9,PTPN11,GAB1,MAPK3,PIK3CG,PIK3R6,LTBR,BIRC2
Activation of IRF by Cytosolic Pattern Recognition Receptors	3.23	0.317	-2.236	TRAF3,IL10,NFKBIE,ZBP1,IRF9,NFKB2,ADAR,NFKB1,MAPK12,ISG15,IFIH1,TANK,IKBKB,IRF7,IKBKG,RIPK1,JUN,CD40,DDX58,STAT2
GM-CSF Signaling	2.74	0.288	-2.236	RAF1,PIK3C2A,GRB2,FGFR1,PIK3R5,KRAS,STAT3,TLR9,CCND1,CSF2RB,PTPN11,GAB1,MAPK3,PIK3CG,LYN,HCK,PIK3R6,ELK1,PPP3CA,CAMK2G,CAMK2B
Prolactin Signaling	2.04	0.253	-2.236	FYN,SOCS3,RAF1,PIK3C2A,GRB2,FGFR1,PIK3R5,KRAS,CEBPB,STAT3,TLR9,MYC,JUN,PTPN11,GAB1,MAPK3,PRKCD,PLCG2,PIK3CG,PIK3R6,PRKCA
IL-3 Signaling	3.49	0.301	-2.2	RAPGEF1,RAF1,PIK3R5,KRAS,PAK1,JUN,MAPK3,PIK3CG,PPP3CA,PRKCA,STAT6,PTPN6,PIK3C2A,IL3RA,GRB2,FGFR1,CRKL,STAT3,TLR9,CSF2RB,PTPN11,GAB1,PRKCD,PIK3R6,ELK1
RANK Signaling in Osteoclasts	6.56	0.353	-2.197	MAP2K6,MAP3K15,RAF1,Calm1 (includes others),MAP3K11,NFKBIE,PIK3R5,MAPK13,MAP3K5,NFKB1,IKBKB,IKBKG,JUN,PIK3CG,MAPK3,PPP3CA,MAP3K14,CALML5,MAP2K7,TNFSF11,PIK3C2A,GRB2,FGFR1,NFKB2,GSN,TLR9,MAPK12,XIAP,MAP3K12,GAB1,PTPN11,PIK3R6,MAP3K8,ELK1,MAP3K3,BIRC2
Thrombin Signaling	1.95	0.211	-2.197	RAF1,GATA1,PDIA3,GNB5,PIK3R5,EGF,KRAS,MAPK13,GNA14,NFKB1,GNG7,PLCD3,IKBKB,GNG11,RHOB,PPP1R12A,PIK3CG,MAPK3,GNA13,ARHGEF3,PRKCA,CAMK2B,RPS6KB1,PIK3C2A,GRB2,MYLPF,ARHGEF15,FGFR1,ADCY6,NFKB2,GNAZ,MAPK12,TLR9,RHOQ,GAB1,PTPN11,PRKCD,PLCG2,PIK3R6,ELK1,ARHGEF9,GNAL,CAMK2G
Th2 Pathway	2.93	0.247	-2.191	SOCS3,TNFSF4,ICAM1,TNFRSF4,TGFBR1,HLA-A,TGFBR3,PIK3R5,NCSTN,NFKB1,TGFBR2,JUN,PIK3CG,CCR8,STAT6,IL4R,DLL1,NOTCH3,PIK3C2A,IL10,GRB2,FGFR1,ACVR1,TLR9,ITGB2,CD40,GAB1,PTPN11,IL12B,H2-Eb2,ICOS,PIK3R6,CXCR6,HLA-DOB,VAV1,NOTCH1,PSEN1
ErbB4 Signaling	2.09	0.264	-2.183	RAF1,ADAM17,NRG2,PIK3C2A,GRB2,FGFR1,PIK3R5,NCSTN,KRAS,TLR9,PTPN11,GAB1,MAPK3,PRKCD,PLCG2,PIK3CG,PIK3R6,PSEN1,PRKCA
CNTF Signaling	1.96	0.266	-2.183	RPS6KB1,RAF1,PIK3C2A,GRB2,FGFR1,PIK3R5,KRAS,STAT3,TLR9,LIFR,RPS6KA6,PTPN11,GAB1,MAPK3,PIK3CG,PIK3R6,RPS6KA2
Estrogen-Dependent Breast Cancer Signaling	1.61	0.238	-2.183	PIK3C2A,GRB2,FGFR1,PIK3R5,KRAS,NFKB2,NFKB1,TLR9,CCND1,Akr1b7,JUN,PTPN11,GAB1,MAPK3,PIK3CG,PIK3R6,ELK1,ESR1,HSD17B14
iNOS Signaling	3.3	0.356	-2.138	CALML5,Calm1 (includes others),MYD88,NFKBIE,MAPK13,IRAK3,NFKB2,NFKB1,MAPK12,IKBKB,TLR4,IKBKG,JUN,NOS2,TAB1,IRAK4
IL-2 Signaling	1.62	0.25	-2.138	RAF1,CSNK2A1,PIK3C2A,GRB2,FGFR1,PIK3R5,KRAS,TLR9,JUN,PTPN11,GAB1,MAPK3,PIK3CG,SYK,PIK3R6,ELK1
Notch Signaling	1.32	0.263	-2.121	FURIN,DLL1,ADAM17,NOTCH3,DTX3,NCSTN,HES1,NOTCH1,PSEN1,RFNG
Pancreatic Adenocarcinoma Signaling	5.55	0.317	-2.117	CDKN2A,RAF1,TGFBR1,PA2G4,PIK3R5,EGF,VEGFB,KRAS,E2F3,NFKB1,CDKN2B,CCND1,RAD51,TGFBR2,CASP9,PIK3CG,MAPK3,RALGDS,E2F2,TFDP1,PIK3C2A,GRB2,FGFR1,VEGFC,MDM2,NFKB2,STAT3,TLR9,MAPK12,PLD4,PTPN11,GAB1,E2F7,CDKN1A,PIK3R6,CDKN1B,ELK1,NOTCH1
LPS-stimulated MAPK Signaling	4.4	0.322	-2.117	MAP2K6,RAF1,NFKBIE,PIK3R5,KRAS,MAPK13,MAP3K5,NFKB1,IKBKB,IKBKG,PAK1,JUN,MAPK3,PIK3CG,PRKCA,MAP3K14,PIK3C2A,GRB2,FGFR1,NFKB2,TLR9,MAPK12,TLR4,PTPN11,GAB1,PRKCD,PIK3R6,ELK1
Type II Diabetes Mellitus Signaling	3.3	0.253	-2.117	SOCS3,CACNA2D2,PRKAB2,NFKBIE,CACNA1H,PIK3R5,MAP3K5,NFKB1,PRKAG1,CACNA1F,IKBKB,IKBKG,ACSBG1,PIK3CG,MAPK3,PRKAA2,CACNG8,TNFRSF1B,SMPD3,PRKCA,MAP3K14,CACNB1,MAP2K7,PIK3C2A,GRB2,FGFR1,CACNA1C,CEBPB,NFKB2,TLR9,MAPK12,CACNA1A,GAB1,PTPN11,PRKCD,SH2B2,PIK3R6,SLC27A6,SLC27A1
Gα12/13 Signaling	3.22	0.259	-2.058	RAF1,NFKBIE,CDH22,TBXA2R,CDH24,PIK3R5,CDH23,KRAS,MAP3K5,NFKB1,CDH11,IKBKB,IKBKG,JUN,PIK3CG,MAPK3,GNA13,VAV2,MAP2K7,PIK3C2A,GRB2,MYLPF,FGFR1,NFKB2,TLR9,MAPK12,BTK,LPAR6,CDH5,GAB1,PTPN11,PIK3R6,MEF2C,VAV1,ELK1
SAPK/JNK Signaling	3.69	0.288	-2.043	MAP3K11,PIK3R5,CRK,KRAS,MAP3K5,GNG7,GNG11,JUN,GADD45A,PIK3CG,GNA13,TAB1,MAP2K7,PIK3C2A,GRB2,FGFR1,CRKL,MAPK12,TLR9,MAPK8IP1,RAC3,DAXX,MAP3K12,RIPK1,GAB1,PTPN11,PIK3R6,DUSP4,ELK1,MAP3K3
PI3K/AKT Signaling	2.59	0.248	-2.043	RAF1,YWHAH,NFKBIE,KRAS,MAP3K5,NFKB1,CCND1,OCRL,PTEN,IKBKB,IKBKG,ITGA3,HSP90B1,PPM1J,MAPK3,PIK3CG,RPS6KB1,YWHAG,GRB2,PPP2R5D,MDM2,NFKB2,MAPK8IP1,GAB1,INPP5J,INPP5F,LIMS1,CDKN1A,MAP3K8,CDKN1B,INPP5K
JAK/Stat Signaling	3.09	0.289	-2.041	STAT6,SOCS3,RAF1,PTPN6,PIK3C2A,GRB2,FGFR1,PIK3R5,KRAS,CEBPB,STAT3,NFKB2,NFKB1,TLR9,PIAS3,JUN,PTPN11,GAB1,MAPK3,PIK3CG,CDKN1A,PTPN1,PIK3R6,STAT2

## Sheet: Supp Data 5
Supplementary Data 5
GO Biological Pathway Terms by p value for transcripts increased by HDAC6 inhibitor treatment
GO Term	Term	pvalue	Annotated	Significant	Expected	pvalue	Neg Log (p-value)	Term	GOtype	response
GO:0042384	cilium assembly	3.24826e-07	153	35	12.5	3.24826e-07	6.48835	cilium assembly	BP	UP
GO:0055114	oxidation-reduction process	3.52917e-06	946	117	77.27	3.52917e-06	5.45233	oxidation-reduction process	BP	UP
GO:0006750	glutathione biosynthetic process	2.64547e-05	13	7	1.06	2.64547e-05	4.5775	glutathione biosynthetic process	BP	UP
GO:0006749	glutathione metabolic process	3.6176e-05	46	18	3.76	3.6176e-05	4.44158	glutathione metabolic process	BP	UP
GO:0046686	response to cadmium ion	9.23056e-05	36	11	2.94	9.23056e-05	4.03477	response to cadmium ion	BP	UP
GO:0043113	receptor clustering	0.000151492	44	12	3.59	0.000151492	3.81961	receptor clustering	BP	UP
GO:0061512	protein localization to cilium	0.000219761	22	8	1.8	0.000219761	3.65805	protein localization to cilium	BP	UP
GO:0006782	protoporphyrinogen IX biosynthetic process	0.000344241	9	5	0.74	0.000344241	3.46314	protoporphyrinogen IX biosynthetic process	BP	UP
GO:0006552	leucine catabolic process	0.00054405	3	3	0.25	0.00054405	3.26436	leucine catabolic process	BP	UP
GO:0006068	ethanol catabolic process	0.000581648	6	4	0.49	0.000581648	3.23534	ethanol catabolic process	BP	UP
GO:0006534	cysteine metabolic process	0.000642137	10	5	0.82	0.000642137	3.19237	cysteine metabolic process	BP	UP
GO:0035721	intraciliary retrograde transport	0.000642137	10	5	0.82	0.000642137	3.19237	intraciliary retrograde transport	BP	UP
GO:0044281	small molecule metabolic process	0.00117576	1644	195	134.28	0.00117576	2.92968	small molecule metabolic process	BP	UP
GO:0035735	intraciliary transport involved in cilium morphogenesis	0.0012692	7	4	0.57	0.0012692	2.89647	intraciliary transport involved in cilium morphogenesis	BP	UP
GO:0006783	heme biosynthetic process	0.00173656	21	10	1.72	0.00173656	2.76031	heme biosynthetic process	BP	UP
GO:2000649	regulation of sodium ion transmembrane transporter activity	0.00196623	36	9	2.94	0.00196623	2.70637	regulation of sodium ion transmembrane transporter activity	BP	UP
GO:0006083	acetate metabolic process	0.0020431	4	3	0.33	0.0020431	2.68971	acetate metabolic process	BP	UP
GO:0018916	nitrobenzene metabolic process	0.0020431	4	3	0.33	0.0020431	2.68971	nitrobenzene metabolic process	BP	UP
GO:0045724	positive regulation of cilium assembly	0.0020431	4	3	0.33	0.0020431	2.68971	positive regulation of cilium assembly	BP	UP
GO:0006677	glycosylceramide metabolic process	0.00266332	13	5	1.06	0.00266332	2.57458	glycosylceramide metabolic process	BP	UP
GO:0042219	cellular modified amino acid catabolic process	0.00266332	13	5	1.06	0.00266332	2.57458	cellular modified amino acid catabolic process	BP	UP
GO:0046689	response to mercury ion	0.00266332	13	5	1.06	0.00266332	2.57458	response to mercury ion	BP	UP
GO:0043001	Golgi to plasma membrane protein transport	0.00346535	32	8	2.61	0.00346535	2.46025	Golgi to plasma membrane protein transport	BP	UP
GO:1901017	negative regulation of potassium ion transmembrane transporter activity	0.00386655	14	5	1.14	0.00386655	2.41268	negative regulation of potassium ion transmembrane transporter activity	BP	UP
GO:0043648	dicarboxylic acid metabolic process	0.00448903	79	14	6.45	0.00448903	2.34785	dicarboxylic acid metabolic process	BP	UP
GO:0060632	regulation of microtubule-based movement	0.00477082	15	7	1.23	0.00477082	2.32141	regulation of microtubule-based movement	BP	UP
GO:0048069	eye pigmentation	0.00479671	5	3	0.41	0.00479671	2.31906	eye pigmentation	BP	UP
GO:0071918	urea transmembrane transport	0.00479671	5	3	0.41	0.00479671	2.31906	urea transmembrane transport	BP	UP
GO:0046688	response to copper ion	0.00495229	27	7	2.21	0.00495229	2.30519	response to copper ion	BP	UP
GO:0006833	water transport	0.00541379	15	5	1.23	0.00541379	2.2665	water transport	BP	UP
GO:0006979	response to oxidative stress	0.00547097	353	43	28.83	0.00547097	2.26194	response to oxidative stress	BP	UP
GO:0050808	synapse organization	0.00605311	189	26	15.44	0.00605311	2.21802	synapse organization	BP	UP
GO:0051260	protein homooligomerization	0.00631012	247	32	20.17	0.00631012	2.19996	protein homooligomerization	BP	UP
GO:0002223	stimulatory C-type lectin receptor signaling pathway	0.00666799	2	2	0.16	0.00666799	2.176	stimulatory C-type lectin receptor signaling pathway	BP	UP
GO:0007181	transforming growth factor beta receptor complex assembly	0.00666799	2	2	0.16	0.00666799	2.176	transforming growth factor beta receptor complex assembly	BP	UP
GO:0018283	iron incorporation into metallo-sulfur cluster	0.00666799	2	2	0.16	0.00666799	2.176	iron incorporation into metallo-sulfur cluster	BP	UP
GO:0038162	erythropoietin-mediated signaling pathway	0.00666799	2	2	0.16	0.00666799	2.176	erythropoietin-mediated signaling pathway	BP	UP
GO:0046502	uroporphyrinogen III metabolic process	0.00666799	2	2	0.16	0.00666799	2.176	uroporphyrinogen III metabolic process	BP	UP
GO:0050747	positive regulation of lipoprotein metabolic process	0.00666799	2	2	0.16	0.00666799	2.176	positive regulation of lipoprotein metabolic process	BP	UP
GO:0071284	cellular response to lead ion	0.00666799	2	2	0.16	0.00666799	2.176	cellular response to lead ion	BP	UP
GO:1902855	regulation of nonmotile primary cilium assembly	0.00666799	2	2	0.16	0.00666799	2.176	regulation of nonmotile primary cilium assembly	BP	UP
GO:0042073	intraciliary transport	0.0068743	37	14	3.02	0.0068743	2.16277	intraciliary transport	BP	UP
GO:0050771	negative regulation of axonogenesis	0.0074492	36	8	2.94	0.0074492	2.12789	negative regulation of axonogenesis	BP	UP
GO:0001501	skeletal system development	0.00830041	454	52	37.08	0.00830041	2.0809	skeletal system development	BP	UP
GO:0032482	Rab protein signal transduction	0.00863641	528	59	43.13	0.00863641	2.06367	Rab protein signal transduction	BP	UP
GO:0006691	leukotriene metabolic process	0.00883922	23	6	1.88	0.00883922	2.05359	leukotriene metabolic process	BP	UP
GO:0035162	embryonic hemopoiesis	0.00883922	23	6	1.88	0.00883922	2.05359	embryonic hemopoiesis	BP	UP
GO:0042373	vitamin K metabolic process	0.00901177	6	3	0.49	0.00901177	2.04519	vitamin K metabolic process	BP	UP
GO:0045213	neurotransmitter receptor metabolic process	0.00901177	6	3	0.49	0.00901177	2.04519	neurotransmitter receptor metabolic process	BP	UP
GO:0018342	protein prenylation	0.00917177	11	4	0.9	0.00917177	2.03755	protein prenylation	BP	UP
GO:0042178	xenobiotic catabolic process	0.00917177	11	4	0.9	0.00917177	2.03755	xenobiotic catabolic process	BP	UP
GO:0071243	cellular response to arsenic-containing substance	0.00917177	11	4	0.9	0.00917177	2.03755	cellular response to arsenic-containing substance	BP	UP

## Sheet: Supp Data 6
Supplementary Data 6
GO Biological Pathway Terms by p value for transcripts decreased by HDAC6 inhibitor treatment
GO Term	Annotated	Significant	Expected	pvalue	Neg Log (p-value)	Term	GOtype	response
GO:0042832	24	12	1.91	6.85737e-08	7.16384	defense response to protozoan	BP	DOWN
GO:0050853	38	17	3.03	7.39503e-08	7.13106	B cell receptor signaling pathway	BP	DOWN
GO:0045087	471	99	37.52	9.04846e-08	7.04343	innate immune response	BP	DOWN
GO:0006954	502	100	39.99	1.17614e-07	6.92954	inflammatory response	BP	DOWN
GO:0071222	142	35	11.31	3.88158e-07	6.41099	cellular response to lipopolysaccharide	BP	DOWN
GO:0051301	568	86	45.24	5.65333e-07	6.2477	cell division	BP	DOWN
GO:0043123	159	32	12.66	8.91126e-07	6.05006	positive regulation of I-kappaB kinase/NF-kappaB signaling	BP	DOWN
GO:0034976	128	40	10.2	1.09199e-06	5.96178	response to endoplasmic reticulum stress	BP	DOWN
GO:0030968	51	16	4.06	1.19594e-06	5.92229	endoplasmic reticulum unfolded protein response	BP	DOWN
GO:0043547	424	62	33.77	2.29369e-06	5.63946	positive regulation of GTPase activity	BP	DOWN
GO:0051092	100	23	7.97	2.84646e-06	5.5457	positive regulation of NF-kappaB transcription factor activity	BP	DOWN
GO:0006909	139	34	11.07	4.53851e-06	5.34309	phagocytosis	BP	DOWN
GO:0008360	119	25	9.48	6.11133e-06	5.21386	regulation of cell shape	BP	DOWN
GO:0006886	780	115	62.13	6.6167e-06	5.17936	intracellular protein transport	BP	DOWN
GO:0061028	29	11	2.31	7.12435e-06	5.14725	establishment of endothelial barrier	BP	DOWN
GO:0032496	287	63	22.86	7.31066e-06	5.13604	response to lipopolysaccharide	BP	DOWN
GO:0050830	58	16	4.62	7.81086e-06	5.1073	defense response to Gram-positive bacterium	BP	DOWN
GO:0007067	358	59	28.52	9.1142e-06	5.04028	mitotic nuclear division	BP	DOWN
GO:0007568	261	42	20.79	9.39381e-06	5.02716	aging	BP	DOWN
GO:0035335	93	21	7.41	1.03097e-05	4.98676	peptidyl-tyrosine dephosphorylation	BP	DOWN
GO:0006898	203	35	16.17	1.12303e-05	4.94961	receptor-mediated endocytosis	BP	DOWN
GO:0002755	16	8	1.27	1.14625e-05	4.94072	MyD88-dependent toll-like receptor signaling pathway	BP	DOWN
GO:0007179	135	29	10.75	2.00958e-05	4.69689	transforming growth factor beta receptor signaling pathway	BP	DOWN
GO:0071260	69	17	5.5	2.11499e-05	4.67469	cellular response to mechanical stimulus	BP	DOWN
GO:0018279	13	7	1.04	2.24333e-05	4.64911	protein N-linked glycosylation via asparagine	BP	DOWN
GO:0034097	575	89	45.8	2.54019e-05	4.59513	response to cytokine	BP	DOWN
GO:0006888	70	17	5.58	2.58808e-05	4.58702	ER to Golgi vesicle-mediated transport	BP	DOWN
GO:0032733	23	9	1.83	3.68799e-05	4.43321	positive regulation of interleukin-10 production	BP	DOWN
GO:0030433	46	13	3.66	4.15556e-05	4.38137	ER-associated ubiquitin-dependent protein catabolic process	BP	DOWN
GO:0048008	46	13	3.66	4.15556e-05	4.38137	platelet-derived growth factor receptor signaling pathway	BP	DOWN
GO:0032695	14	7	1.12	4.17738e-05	4.3791	negative regulation of interleukin-12 production	BP	DOWN
GO:0035556	2309	318	183.92	5.35372e-05	4.27134	intracellular signal transduction	BP	DOWN
GO:0002532	35	11	2.79	5.49697e-05	4.25988	production of molecular mediator involved in inflammatory response	BP	DOWN
GO:0043407	62	20	4.94	6.99133e-05	4.15544	negative regulation of MAP kinase activity	BP	DOWN
GO:0034122	22	10	1.75	8.3318e-05	4.07926	negative regulation of toll-like receptor signaling pathway	BP	DOWN
GO:0000188	20	8	1.59	8.39824e-05	4.07581	inactivation of MAPK activity	BP	DOWN
GO:0030890	37	11	2.95	9.71042e-05	4.01276	positive regulation of B cell proliferation	BP	DOWN
GO:0051241	900	125	71.69	0.000101012	3.99562	NA	BP	DOWN
GO:0009967	1128	163	89.85	0.000106941	3.97086	positive regulation of signal transduction	BP	DOWN
GO:0032956	253	38	20.15	0.000112299	3.94962	regulation of actin cytoskeleton organization	BP	DOWN
GO:0008285	546	79	43.49	0.000113248	3.94597	negative regulation of cell proliferation	BP	DOWN
GO:0051607	174	29	13.86	0.000114444	3.94141	defense response to virus	BP	DOWN
GO:0043406	169	32	13.46	0.000115887	3.93597	positive regulation of MAP kinase activity	BP	DOWN
GO:0001525	388	60	30.91	0.000120389	3.91941	angiogenesis	BP	DOWN
GO:0050728	92	22	7.33	0.000140728	3.85162	negative regulation of inflammatory response	BP	DOWN
GO:0000186	45	12	3.58	0.000150966	3.82112	activation of MAPKK activity	BP	DOWN
GO:0045078	12	6	0.96	0.000153573	3.81369	positive regulation of interferon-gamma biosynthetic process	BP	DOWN
GO:0050777	103	20	8.2	0.000159288	3.79782	negative regulation of immune response	BP	DOWN
GO:0045944	952	107	75.83	0.000168804	3.77262	positive regulation of transcription from RNA polymerase II promoter	BP	DOWN
GO:0002677	5	4	0.4	0.000187837	3.72622	negative regulation of chronic inflammatory response	BP	DOWN
GO:0050732	36	13	2.87	0.000187927	3.72601	negative regulation of peptidyl-tyrosine phosphorylation	BP	DOWN
GO:0030889	17	7	1.35	0.000191169	3.71858	negative regulation of B cell proliferation	BP	DOWN
GO:0006919	74	16	5.89	0.000194712	3.71061	activation of cysteine-type endopeptidase activity involved in apoptotic process	BP	DOWN
GO:0046777	209	32	16.65	0.000264874	3.57696	protein autophosphorylation	BP	DOWN
GO:0016446	13	6	1.04	0.000265978	3.57515	somatic hypermutation of immunoglobulin genes	BP	DOWN
GO:0001782	33	12	2.63	0.000288174	3.54035	B cell homeostasis	BP	DOWN
GO:0032727	13	8	1.04	0.000303392	3.518	positive regulation of interferon-alpha production	BP	DOWN
GO:0002634	9	5	0.72	0.000305732	3.51466	regulation of germinal center formation	BP	DOWN
GO:1901701	735	122	58.54	0.000330211	3.48121	NA	BP	DOWN
GO:0010506	230	34	18.32	0.000339471	3.4692	regulation of autophagy	BP	DOWN
GO:0032088	63	14	5.02	0.000356247	3.44825	negative regulation of NF-kappaB transcription factor activity	BP	DOWN
GO:0007229	84	19	6.69	0.000361581	3.44179	integrin-mediated signaling pathway	BP	DOWN
GO:2000377	134	23	10.67	0.000362735	3.44041	regulation of reactive oxygen species metabolic process	BP	DOWN
GO:0001783	24	8	1.91	0.000367497	3.43475	B cell apoptotic process	BP	DOWN
GO:0007030	79	16	6.29	0.00042764	3.36892	Golgi organization	BP	DOWN
GO:0010212	140	27	11.15	0.000432622	3.36389	response to ionizing radiation	BP	DOWN
GO:0046325	14	6	1.12	0.000434131	3.36238	negative regulation of glucose import	BP	DOWN
GO:0031396	155	30	12.35	0.000453827	3.34311	regulation of protein ubiquitination	BP	DOWN
GO:0045071	37	10	2.95	0.000472757	3.32536	negative regulation of viral genome replication	BP	DOWN
GO:0001788	3	3	0.24	0.00050451	3.29713	antibody-dependent cellular cytotoxicity	BP	DOWN
GO:0010835	3	3	0.24	0.00050451	3.29713	regulation of protein ADP-ribosylation	BP	DOWN
GO:0051088	3	3	0.24	0.00050451	3.29713	PMA-inducible membrane protein ectodomain proteolysis	BP	DOWN
GO:0002467	15	9	1.19	0.000522502	3.28191	germinal center formation	BP	DOWN
GO:0001798	6	4	0.48	0.000527784	3.27754	positive regulation of type IIa hypersensitivity	BP	DOWN
GO:0060696	6	4	0.48	0.000527784	3.27754	regulation of phospholipid catabolic process	BP	DOWN
GO:0016064	97	25	7.73	0.000559208	3.25243	immunoglobulin mediated immune response	BP	DOWN
GO:0006977	10	5	0.8	0.000571319	3.24312	DNA damage response, signal transduction by p53 class mediator resulting in cell cycle arrest	BP	DOWN
GO:0033623	10	5	0.8	0.000571319	3.24312	regulation of integrin activation	BP	DOWN
GO:0048012	10	5	0.8	0.000571319	3.24312	hepatocyte growth factor receptor signaling pathway	BP	DOWN
GO:0006302	147	24	11.71	0.000582431	3.23476	double-strand break repair	BP	DOWN
GO:0045766	105	19	8.36	0.000583422	3.23402	positive regulation of angiogenesis	BP	DOWN
GO:0042093	38	10	3.03	0.000596278	3.22455	T-helper cell differentiation	BP	DOWN
GO:0006950	2860	427	227.81	0.000606104	3.21745	response to stress	BP	DOWN
GO:0010832	15	6	1.19	0.00067493	3.17074	negative regulation of myotube differentiation	BP	DOWN
GO:0032703	15	6	1.19	0.00067493	3.17074	negative regulation of interleukin-2 production	BP	DOWN
GO:0000281	26	8	2.07	0.000676152	3.16996	mitotic cytokinesis	BP	DOWN
GO:0002639	33	9	2.63	0.000840158	3.07564	positive regulation of immunoglobulin production	BP	DOWN
GO:0032715	33	9	2.63	0.000840158	3.07564	negative regulation of interleukin-6 production	BP	DOWN
GO:0007184	21	7	1.67	0.000860761	3.06512	SMAD protein import into nucleus	BP	DOWN
GO:0050871	64	19	5.1	0.000865862	3.06255	positive regulation of B cell activation	BP	DOWN
GO:0032735	27	8	2.15	0.000894353	3.04849	positive regulation of interleukin-12 production	BP	DOWN
GO:0050856	27	8	2.15	0.000894353	3.04849	regulation of T cell receptor signaling pathway	BP	DOWN
GO:0043542	134	22	10.67	0.000895503	3.04793	endothelial cell migration	BP	DOWN
GO:0010770	143	23	11.39	0.000926415	3.03319	positive regulation of cell morphogenesis involved in differentiation	BP	DOWN
GO:0016310	1852	270	147.52	0.000928687	3.03213	phosphorylation	BP	DOWN
GO:0002456	97	22	7.73	0.000960085	3.01769	T cell mediated immunity	BP	DOWN
GO:0031571	21	10	1.67	0.000967408	3.01439	mitotic G1 DNA damage checkpoint	BP	DOWN
GO:0002313	11	5	0.88	0.000978796	3.00931	mature B cell differentiation involved in immune response	BP	DOWN
GO:0006614	11	5	0.88	0.000978796	3.00931	SRP-dependent cotranslational protein targeting to membrane	BP	DOWN
GO:0007035	11	5	0.88	0.000978796	3.00931	vacuolar acidification	BP	DOWN
GO:0007076	11	5	0.88	0.000978796	3.00931	mitotic chromosome condensation	BP	DOWN
GO:0060670	11	5	0.88	0.000978796	3.00931	branching involved in labyrinthine layer morphogenesis	BP	DOWN
GO:0048569	16	6	1.27	0.00100744	2.99678	post-embryonic organ development	BP	DOWN
GO:0044728	62	13	4.94	0.00102485	2.98934	NA	BP	DOWN
GO:0070301	62	13	4.94	0.00102485	2.98934	cellular response to hydrogen peroxide	BP	DOWN
GO:0046649	542	105	43.17	0.00102596	2.98887	lymphocyte activation	BP	DOWN
GO:0050663	134	26	10.67	0.00112189	2.95005	cytokine secretion	BP	DOWN
GO:0043124	48	11	3.82	0.00113855	2.94365	negative regulation of I-kappaB kinase/NF-kappaB signaling	BP	DOWN
GO:0050766	48	11	3.82	0.00113855	2.94365	positive regulation of phagocytosis	BP	DOWN
GO:0031936	7	4	0.56	0.00115364	2.93793	negative regulation of chromatin silencing	BP	DOWN
GO:0034162	7	4	0.56	0.00115364	2.93793	toll-like receptor 9 signaling pathway	BP	DOWN
GO:0045348	7	4	0.56	0.00115364	2.93793	positive regulation of MHC class II biosynthetic process	BP	DOWN
GO:0045359	7	4	0.56	0.00115364	2.93793	positive regulation of interferon-beta biosynthetic process	BP	DOWN
GO:0045714	7	4	0.56	0.00115364	2.93793	regulation of low-density lipoprotein particle receptor biosynthetic process	BP	DOWN
GO:0033003	35	12	2.79	0.00115971	2.93565	regulation of mast cell activation	BP	DOWN
GO:0030334	561	88	44.69	0.00117996	2.92813	regulation of cell migration	BP	DOWN
GO:0051347	421	85	33.53	0.00126496	2.89792	positive regulation of transferase activity	BP	DOWN
GO:0071897	86	20	6.85	0.00132381	2.87817	DNA biosynthetic process	BP	DOWN
GO:0033628	35	9	2.79	0.00133078	2.87589	regulation of cell adhesion mediated by integrin	BP	DOWN
GO:1902580	925	116	73.68	0.00137288	2.86237	NA	BP	DOWN
GO:0002708	105	25	8.36	0.0013871	2.85789	NA	BP	DOWN
GO:0006281	388	57	30.91	0.00138974	2.85707	DNA repair	BP	DOWN
GO:0051983	64	13	5.1	0.0013964	2.85499	regulation of chromosome segregation	BP	DOWN
GO:0010564	414	62	32.98	0.00141281	2.84992	regulation of cell cycle process	BP	DOWN
GO:0051591	96	17	7.65	0.00142156	2.84723	response to cAMP	BP	DOWN
GO:0045910	17	6	1.35	0.00145268	2.83783	negative regulation of DNA recombination	BP	DOWN
GO:0060251	17	6	1.35	0.00145268	2.83783	NA	BP	DOWN
GO:1902236	17	6	1.35	0.00145268	2.83783	negative regulation of endoplasmic reticulum stress-induced intrinsic apoptotic signaling pathway	BP	DOWN
GO:0031331	186	32	14.82	0.0015012	2.82356	NA	BP	DOWN
GO:0001774	12	5	0.96	0.00156824	2.80459	microglial cell activation	BP	DOWN
GO:0006266	12	5	0.96	0.00156824	2.80459	DNA ligation	BP	DOWN
GO:0061299	12	5	0.96	0.00156824	2.80459	retina vasculature morphogenesis in camera-type eye	BP	DOWN
GO:0010543	23	7	1.83	0.0015758	2.8025	regulation of platelet activation	BP	DOWN
GO:0030335	322	47	25.65	0.00160968	2.79326	positive regulation of cell migration	BP	DOWN
GO:0006611	50	11	3.98	0.00162488	2.78918	protein export from nucleus	BP	DOWN
GO:0048013	36	9	2.87	0.00165063	2.78235	ephrin receptor signaling pathway	BP	DOWN
GO:0065008	2841	321	226.29	0.00166301	2.77911	NA	BP	DOWN
GO:0034113	43	10	3.43	0.00167834	2.77512	heterotypic cell-cell adhesion	BP	DOWN
GO:0030198	195	28	15.53	0.00169552	2.7707	extracellular matrix organization	BP	DOWN
GO:0032269	747	112	59.5	0.0017104	2.7669	negative regulation of cellular protein metabolic process	BP	DOWN
GO:0006260	239	38	19.04	0.00171239	2.7664	DNA replication	BP	DOWN
GO:0050727	216	47	17.2	0.00173628	2.76038	regulation of inflammatory response	BP	DOWN
GO:0001932	939	160	74.79	0.00177501	2.7508	regulation of protein phosphorylation	BP	DOWN
GO:0016197	196	28	15.61	0.00183136	2.73723	endosomal transport	BP	DOWN
GO:0051640	365	49	29.07	0.00185375	2.73195	organelle localization	BP	DOWN
GO:0032648	37	12	2.95	0.0018772	2.72649	regulation of interferon-beta production	BP	DOWN
GO:0001922	4	3	0.32	0.00189769	2.72178	B-1 B cell homeostasis	BP	DOWN
GO:0010694	4	3	0.32	0.00189769	2.72178	positive regulation of alkaline phosphatase activity	BP	DOWN
GO:0034154	4	3	0.32	0.00189769	2.72178	toll-like receptor 7 signaling pathway	BP	DOWN
GO:0038094	4	3	0.32	0.00189769	2.72178	Fc-gamma receptor signaling pathway	BP	DOWN
GO:0038145	4	3	0.32	0.00189769	2.72178	macrophage colony-stimulating factor signaling pathway	BP	DOWN
GO:0045356	4	3	0.32	0.00189769	2.72178	positive regulation of interferon-alpha biosynthetic process	BP	DOWN
GO:0045719	4	3	0.32	0.00189769	2.72178	negative regulation of glycogen biosynthetic process	BP	DOWN
GO:1900225	4	3	0.32	0.00189769	2.72178	regulation of NLRP3 inflammasome complex assembly	BP	DOWN
GO:2000617	4	3	0.32	0.00189769	2.72178	positive regulation of histone H3-K9 acetylation	BP	DOWN
GO:0007155	1252	171	99.72	0.00190048	2.72114	cell adhesion	BP	DOWN
GO:0046627	30	8	2.39	0.00190241	2.7207	negative regulation of insulin receptor signaling pathway	BP	DOWN
GO:0060706	30	8	2.39	0.00190241	2.7207	cell differentiation involved in embryonic placenta development	BP	DOWN
GO:0051129	501	66	39.91	0.00197305	2.70486	NA	BP	DOWN
GO:0008347	37	9	2.95	0.00202923	2.69267	glial cell migration	BP	DOWN
GO:0032757	37	9	2.95	0.00202923	2.69267	positive regulation of interleukin-8 production	BP	DOWN
GO:2000278	37	9	2.95	0.00202923	2.69267	regulation of DNA biosynthetic process	BP	DOWN
GO:0034248	18	6	1.43	0.00203334	2.69179	NA	BP	DOWN
GO:0071407	353	44	28.12	0.00205111	2.68801	cellular response to organic cyclic compound	BP	DOWN
GO:0050731	145	26	11.55	0.00205428	2.68734	positive regulation of peptidyl-tyrosine phosphorylation	BP	DOWN
GO:0002828	24	7	1.91	0.00207333	2.68333	regulation of type 2 immune response	BP	DOWN
GO:0030866	24	7	1.91	0.00207333	2.68333	cortical actin cytoskeleton organization	BP	DOWN
GO:0060445	24	7	1.91	0.00207333	2.68333	branching involved in salivary gland morphogenesis	BP	DOWN
GO:0031349	209	49	16.65	0.00214908	2.66775	NA	BP	DOWN
GO:0034138	8	4	0.64	0.00216183	2.66518	toll-like receptor 3 signaling pathway	BP	DOWN
GO:0043373	8	4	0.64	0.00216183	2.66518	NA	BP	DOWN
GO:0048102	8	4	0.64	0.00216183	2.66518	autophagic cell death	BP	DOWN
GO:2000059	8	4	0.64	0.00216183	2.66518	negative regulation of protein ubiquitination involved in ubiquitin-dependent protein catabolic process	BP	DOWN
GO:0032874	120	23	9.56	0.00227934	2.64219	positive regulation of stress-activated MAPK cascade	BP	DOWN
GO:0042542	107	23	8.52	0.00232803	2.63301	response to hydrogen peroxide	BP	DOWN
GO:0001820	13	5	1.04	0.00238215	2.62303	serotonin secretion	BP	DOWN
GO:0043306	13	5	1.04	0.00238215	2.62303	positive regulation of mast cell degranulation	BP	DOWN
GO:0051336	1087	146	86.58	0.00243345	2.61378	NA	BP	DOWN
GO:0070507	118	19	9.4	0.00244364	2.61196	regulation of microtubule cytoskeleton organization	BP	DOWN
GO:0048754	172	25	13.7	0.00246353	2.60844	branching morphogenesis of an epithelial tube	BP	DOWN
GO:0060603	38	9	3.03	0.00247394	2.60661	mammary gland duct morphogenesis	BP	DOWN
GO:0018107	68	13	5.42	0.00247749	2.60599	peptidyl-threonine phosphorylation	BP	DOWN
GO:0033157	297	38	23.66	0.00253342	2.59629	regulation of intracellular protein transport	BP	DOWN
GO:0009968	943	135	75.11	0.00260412	2.58434	negative regulation of signal transduction	BP	DOWN
GO:0006897	495	91	39.43	0.00267622	2.57248	endocytosis	BP	DOWN
GO:0002548	25	7	1.99	0.00268403	2.57121	monocyte chemotaxis	BP	DOWN
GO:0045577	25	7	1.99	0.00268403	2.57121	regulation of B cell differentiation	BP	DOWN
GO:0045672	25	7	1.99	0.00268403	2.57121	positive regulation of osteoclast differentiation	BP	DOWN
GO:0042176	326	54	25.97	0.00277021	2.55749	regulation of protein catabolic process	BP	DOWN
GO:0044130	19	6	1.51	0.00277346	2.55698	negative regulation of growth of symbiont in host	BP	DOWN
GO:0061099	19	6	1.51	0.00277346	2.55698	negative regulation of protein tyrosine kinase activity	BP	DOWN
GO:0030330	56	15	4.46	0.00281528	2.55048	DNA damage response, signal transduction by p53 class mediator	BP	DOWN
GO:0033036	2273	288	181.05	0.00289214	2.53878	NA	BP	DOWN
GO:0070059	56	15	4.46	0.00293585	2.53227	intrinsic apoptotic signaling pathway in response to endoplasmic reticulum stress	BP	DOWN
GO:0008284	779	91	62.05	0.00297031	2.5272	positive regulation of cell proliferation	BP	DOWN
GO:0032722	39	9	3.11	0.00299253	2.52396	positive regulation of chemokine production	BP	DOWN
GO:0050868	81	18	6.45	0.00303523	2.51781	negative regulation of T cell activation	BP	DOWN
GO:0046822	184	26	14.66	0.00303843	2.51735	regulation of nucleocytoplasmic transport	BP	DOWN
GO:0030100	180	33	14.34	0.0030981	2.5089	regulation of endocytosis	BP	DOWN
GO:0002474	54	11	4.3	0.00310544	2.50788	antigen processing and presentation of peptide antigen via MHC class I	BP	DOWN
GO:0045454	62	12	4.94	0.00321669	2.49259	cell redox homeostasis	BP	DOWN
GO:0071375	206	33	16.41	0.003219	2.49228	cellular response to peptide hormone stimulus	BP	DOWN
GO:0002690	70	13	5.58	0.00323242	2.49047	positive regulation of leukocyte chemotaxis	BP	DOWN
GO:0042267	44	12	3.5	0.00342212	2.4657	natural killer cell mediated cytotoxicity	BP	DOWN
GO:0033198	26	7	2.07	0.00342378	2.46549	response to ATP	BP	DOWN
GO:0002685	127	26	10.12	0.00345444	2.46162	regulation of leukocyte migration	BP	DOWN
GO:0034123	14	5	1.12	0.00346439	2.46037	positive regulation of toll-like receptor signaling pathway	BP	DOWN
GO:0070234	14	5	1.12	0.00346439	2.46037	positive regulation of T cell apoptotic process	BP	DOWN
GO:0071800	14	5	1.12	0.00346439	2.46037	podosome assembly	BP	DOWN
GO:0042771	40	9	3.19	0.00359317	2.44452	intrinsic apoptotic signaling pathway in response to DNA damage by p53 class mediator	BP	DOWN
GO:0044765	3216	381	256.16	0.00359894	2.44383	NA	BP	DOWN
GO:0032436	55	11	4.38	0.00360791	2.44274	positive regulation of proteasomal ubiquitin-dependent protein catabolic process	BP	DOWN
GO:0032760	55	11	4.38	0.00360791	2.44274	positive regulation of tumor necrosis factor production	BP	DOWN
GO:0032147	201	38	16.01	0.00361756	2.44158	activation of protein kinase activity	BP	DOWN
GO:0010470	33	8	2.63	0.00364408	2.43841	regulation of gastrulation	BP	DOWN
GO:0050829	33	8	2.63	0.00364408	2.43841	defense response to Gram-negative bacterium	BP	DOWN
GO:0002517	9	4	0.72	0.0036467	2.4381	T cell tolerance induction	BP	DOWN
GO:0002645	9	4	0.72	0.0036467	2.4381	positive regulation of tolerance induction	BP	DOWN
GO:0000086	71	13	5.66	0.00367457	2.43479	G2/M transition of mitotic cell cycle	BP	DOWN
GO:0010629	1271	142	101.24	0.00368538	2.43352	negative regulation of gene expression	BP	DOWN
GO:0030593	63	12	5.02	0.00369151	2.4328	neutrophil chemotaxis	BP	DOWN
GO:0035994	20	6	1.59	0.00369813	2.43202	response to muscle stretch	BP	DOWN
GO:0051043	20	6	1.59	0.00369813	2.43202	NA	BP	DOWN
GO:0071822	1352	167	107.69	0.00375019	2.42595	NA	BP	DOWN
GO:0007010	967	132	77.02	0.0037941	2.42089	cytoskeleton organization	BP	DOWN
GO:0043065	488	69	38.87	0.00379943	2.42028	positive regulation of apoptotic process	BP	DOWN
GO:0031334	159	23	12.66	0.00380848	2.41925	positive regulation of protein complex assembly	BP	DOWN
GO:0050680	114	18	9.08	0.00388563	2.41054	negative regulation of epithelial cell proliferation	BP	DOWN
GO:0007584	178	25	14.18	0.00391231	2.40757	response to nutrient	BP	DOWN
GO:0043524	141	21	11.23	0.00392118	2.40658	negative regulation of neuron apoptotic process	BP	DOWN
GO:0070374	123	19	9.8	0.00393245	2.40534	positive regulation of ERK1 and ERK2 cascade	BP	DOWN
GO:0071363	410	72	32.66	0.00398004	2.40011	cellular response to growth factor stimulus	BP	DOWN
GO:0022411	366	44	29.15	0.00405373	2.39214	NA	BP	DOWN
GO:0009267	160	23	12.74	0.00412123	2.38497	cellular response to starvation	BP	DOWN
GO:0034644	56	11	4.46	0.00417333	2.37952	cellular response to UV	BP	DOWN
GO:2001236	157	26	12.51	0.0041837	2.37844	regulation of extrinsic apoptotic signaling pathway	BP	DOWN
GO:0045581	27	7	2.15	0.00430908	2.36562	negative regulation of T cell differentiation	BP	DOWN
GO:0034502	34	8	2.71	0.00443833	2.35278	protein localization to chromosome	BP	DOWN
GO:0035924	34	8	2.71	0.00443833	2.35278	cellular response to vascular endothelial growth factor stimulus	BP	DOWN
GO:0038061	34	8	2.71	0.00443833	2.35278	NIK/NF-kappaB signaling	BP	DOWN
GO:0001812	5	3	0.4	0.00446246	2.35043	positive regulation of type I hypersensitivity	BP	DOWN
GO:0002513	5	3	0.4	0.00446246	2.35043	tolerance induction to self antigen	BP	DOWN
GO:0022614	5	3	0.4	0.00446246	2.35043	membrane to membrane docking	BP	DOWN
GO:0023035	5	3	0.4	0.00446246	2.35043	CD40 signaling pathway	BP	DOWN
GO:0032211	5	3	0.4	0.00446246	2.35043	negative regulation of telomere maintenance via telomerase	BP	DOWN
GO:0034638	5	3	0.4	0.00446246	2.35043	phosphatidylcholine catabolic process	BP	DOWN
GO:0045345	5	3	0.4	0.00446246	2.35043	positive regulation of MHC class I biosynthetic process	BP	DOWN
GO:0050859	5	3	0.4	0.00446246	2.35043	negative regulation of B cell receptor signaling pathway	BP	DOWN
GO:0051256	5	3	0.4	0.00446246	2.35043	mitotic spindle midzone assembly	BP	DOWN
GO:0060058	5	3	0.4	0.00446246	2.35043	positive regulation of apoptotic process involved in mammary gland involution	BP	DOWN
GO:1901026	5	3	0.4	0.00446246	2.35043	ripoptosome assembly involved in necroptotic process	BP	DOWN
GO:1902563	5	3	0.4	0.00446246	2.35043	NA	BP	DOWN
GO:0010811	98	16	7.81	0.00449913	2.34687	positive regulation of cell-substrate adhesion	BP	DOWN
GO:0007169	457	74	36.4	0.00451911	2.34495	transmembrane receptor protein tyrosine kinase signaling pathway	BP	DOWN
GO:0002824	107	24	8.52	0.00459527	2.33769	NA	BP	DOWN
GO:0070372	188	31	14.97	0.00459828	2.3374	regulation of ERK1 and ERK2 cascade	BP	DOWN
GO:0045860	356	72	28.36	0.00464798	2.33274	positive regulation of protein kinase activity	BP	DOWN
GO:0006801	49	10	3.9	0.00465093	2.33246	superoxide metabolic process	BP	DOWN
GO:0007041	49	10	3.9	0.00465093	2.33246	lysosomal transport	BP	DOWN
GO:0070527	49	10	3.9	0.00465093	2.33246	platelet aggregation	BP	DOWN
GO:0019221	289	42	23.02	0.00470758	2.3272	cytokine-mediated signaling pathway	BP	DOWN
GO:0032091	65	12	5.18	0.00480999	2.31786	negative regulation of protein binding	BP	DOWN
GO:0007160	162	23	12.9	0.0048113	2.31774	cell-matrix adhesion	BP	DOWN
GO:0042098	162	23	12.9	0.0048113	2.31774	T cell proliferation	BP	DOWN
GO:0030099	322	52	25.65	0.00481538	2.31737	myeloid cell differentiation	BP	DOWN
GO:0048011	21	6	1.67	0.00483307	2.31578	neurotrophin TRK receptor signaling pathway	BP	DOWN
GO:0030220	15	5	1.19	0.00485912	2.31344	platelet formation	BP	DOWN
GO:0045780	15	5	1.19	0.00485912	2.31344	positive regulation of bone resorption	BP	DOWN
GO:0045892	1041	111	82.92	0.00487963	2.31161	negative regulation of transcription, DNA-templated	BP	DOWN
GO:0042326	361	68	28.75	0.0048885	2.31082	negative regulation of phosphorylation	BP	DOWN
GO:0046637	42	9	3.35	0.00507499	2.29456	NA	BP	DOWN
GO:0032868	203	32	16.17	0.00519586	2.28434	response to insulin	BP	DOWN
GO:0010976	182	25	14.5	0.00523073	2.28144	positive regulation of neuron projection development	BP	DOWN
GO:0015031	1439	192	114.62	0.00527006	2.27818	protein transport	BP	DOWN
GO:0046677	51	13	4.06	0.00528651	2.27683	response to antibiotic	BP	DOWN
GO:0006875	374	46	29.79	0.00533124	2.27317	cellular metal ion homeostasis	BP	DOWN
GO:0071417	371	56	29.55	0.00533557	2.27282	cellular response to organonitrogen compound	BP	DOWN
GO:0007257	28	7	2.23	0.00535692	2.27108	activation of JUN kinase activity	BP	DOWN
GO:0032459	28	7	2.23	0.00535692	2.27108	regulation of protein oligomerization	BP	DOWN
GO:0061001	28	7	2.23	0.00535692	2.27108	regulation of dendritic spine morphogenesis	BP	DOWN
GO:0098751	28	7	2.23	0.00535692	2.27108	NA	BP	DOWN
GO:0009888	1742	204	138.75	0.00535797	2.271	tissue development	BP	DOWN
GO:0046834	35	8	2.79	0.00535909	2.27091	lipid phosphorylation	BP	DOWN
GO:0046635	50	10	3.98	0.00540745	2.26701	positive regulation of alpha-beta T cell activation	BP	DOWN
GO:0072503	313	40	24.93	0.00542744	2.26541	NA	BP	DOWN
GO:0050864	102	33	8.12	0.00543061	2.26515	regulation of B cell activation	BP	DOWN
GO:0006906	100	16	7.97	0.00550061	2.25959	vesicle fusion	BP	DOWN
GO:0007098	58	11	4.62	0.00551463	2.25848	centrosome cycle	BP	DOWN
GO:0045931	109	17	8.68	0.00559453	2.25224	positive regulation of mitotic cell cycle	BP	DOWN
GO:0002726	10	4	0.8	0.00569696	2.24436	positive regulation of T cell cytokine production	BP	DOWN
GO:0006268	10	4	0.8	0.00569696	2.24436	DNA unwinding involved in DNA replication	BP	DOWN
GO:0006465	10	4	0.8	0.00569696	2.24436	signal peptide processing	BP	DOWN
GO:0019471	10	4	0.8	0.00569696	2.24436	4-hydroxyproline metabolic process	BP	DOWN
GO:0032740	10	4	0.8	0.00569696	2.24436	positive regulation of interleukin-17 production	BP	DOWN
GO:0036010	10	4	0.8	0.00569696	2.24436	protein localization to endosome	BP	DOWN
GO:0060768	10	4	0.8	0.00569696	2.24436	regulation of epithelial cell proliferation involved in prostate gland development	BP	DOWN
GO:0048522	4067	503	323.95	0.0057003	2.2441	NA	BP	DOWN
GO:0010038	272	34	21.67	0.00592298	2.22746	response to metal ion	BP	DOWN
GO:0006955	988	195	78.7	0.0059234	2.22743	immune response	BP	DOWN
GO:0031663	45	11	3.58	0.00593102	2.22687	lipopolysaccharide-mediated signaling pathway	BP	DOWN
GO:0007595	43	9	3.43	0.0059741	2.22373	lactation	BP	DOWN
GO:0097305	348	47	27.72	0.00600019	2.22184	response to alcohol	BP	DOWN
GO:0002312	57	17	4.54	0.00605508	2.21788	B cell activation involved in immune response	BP	DOWN
GO:0007249	224	47	17.84	0.0060668	2.21704	I-kappaB kinase/NF-kappaB signaling	BP	DOWN
GO:0034142	22	6	1.75	0.00620435	2.2073	toll-like receptor 4 signaling pathway	BP	DOWN
GO:0044843	147	32	11.71	0.00621804	2.20635	NA	BP	DOWN
GO:0042981	1264	165	100.68	0.00624224	2.20466	regulation of apoptotic process	BP	DOWN
GO:0051272	338	52	26.92	0.0062483	2.20424	positive regulation of cellular component movement	BP	DOWN
GO:0007043	59	11	4.7	0.00630179	2.20054	cell-cell junction assembly	BP	DOWN
GO:0014065	84	14	6.69	0.00631068	2.19992	phosphatidylinositol 3-kinase signaling	BP	DOWN
GO:0001970	2	2	0.16	0.00634097	2.19784	positive regulation of activation of membrane attack complex	BP	DOWN
GO:0002760	2	2	0.16	0.00634097	2.19784	positive regulation of antimicrobial humoral response	BP	DOWN
GO:0031938	2	2	0.16	0.00634097	2.19784	regulation of chromatin silencing at telomere	BP	DOWN
GO:0032661	2	2	0.16	0.00634097	2.19784	NA	BP	DOWN
GO:0032804	2	2	0.16	0.00634097	2.19784	negative regulation of low-density lipoprotein particle receptor catabolic process	BP	DOWN
GO:0033277	2	2	0.16	0.00634097	2.19784	abortive mitotic cell cycle	BP	DOWN
GO:0034136	2	2	0.16	0.00634097	2.19784	negative regulation of toll-like receptor 2 signaling pathway	BP	DOWN
GO:0035026	2	2	0.16	0.00634097	2.19784	leading edge cell differentiation	BP	DOWN
GO:0043316	2	2	0.16	0.00634097	2.19784	cytotoxic T cell degranulation	BP	DOWN
GO:0043686	2	2	0.16	0.00634097	2.19784	co-translational protein modification	BP	DOWN
GO:0044338	2	2	0.16	0.00634097	2.19784	canonical Wnt signaling pathway involved in mesenchymal stem cell differentiation	BP	DOWN
GO:0044339	2	2	0.16	0.00634097	2.19784	canonical Wnt signaling pathway involved in osteoblast differentiation	BP	DOWN
GO:0045368	2	2	0.16	0.00634097	2.19784	positive regulation of interleukin-13 biosynthetic process	BP	DOWN
GO:0045401	2	2	0.16	0.00634097	2.19784	positive regulation of interleukin-3 biosynthetic process	BP	DOWN
GO:0045425	2	2	0.16	0.00634097	2.19784	positive regulation of granulocyte macrophage colony-stimulating factor biosynthetic process	BP	DOWN
GO:0046110	2	2	0.16	0.00634097	2.19784	NA	BP	DOWN
GO:0051563	2	2	0.16	0.00634097	2.19784	smooth endoplasmic reticulum calcium ion homeostasis	BP	DOWN
GO:0060101	2	2	0.16	0.00634097	2.19784	negative regulation of phagocytosis, engulfment	BP	DOWN
GO:0071226	2	2	0.16	0.00634097	2.19784	cellular response to molecule of fungal origin	BP	DOWN
GO:0072573	2	2	0.16	0.00634097	2.19784	tolerance induction to lipopolysaccharide	BP	DOWN
GO:0072719	2	2	0.16	0.00634097	2.19784	cellular response to cisplatin	BP	DOWN
GO:1900248	2	2	0.16	0.00634097	2.19784	negative regulation of cytoplasmic translational elongation	BP	DOWN
GO:1902525	2	2	0.16	0.00634097	2.19784	regulation of protein monoubiquitination	BP	DOWN
GO:2000417	2	2	0.16	0.00634097	2.19784	negative regulation of eosinophil migration	BP	DOWN
GO:0002446	27	9	2.15	0.00655691	2.1833	neutrophil mediated immunity	BP	DOWN
GO:0010165	29	7	2.31	0.00658463	2.18147	response to X-ray	BP	DOWN
GO:0033598	29	7	2.31	0.00658463	2.18147	mammary gland epithelial cell proliferation	BP	DOWN
GO:0034698	29	7	2.31	0.00658463	2.18147	response to gonadotropin	BP	DOWN
GO:0045736	29	7	2.31	0.00658463	2.18147	negative regulation of cyclin-dependent protein serine/threonine kinase activity	BP	DOWN
GO:1903035	136	31	10.83	0.00659934	2.1805	NA	BP	DOWN
GO:0034349	16	5	1.27	0.00660988	2.17981	glial cell apoptotic process	BP	DOWN
GO:0071236	16	5	1.27	0.00660988	2.17981	cellular response to antibiotic	BP	DOWN
GO:0051054	129	19	10.28	0.0066389	2.1779	positive regulation of DNA metabolic process	BP	DOWN
GO:0002429	114	33	9.08	0.00667897	2.17529	immune response-activating cell surface receptor signaling pathway	BP	DOWN
GO:0061572	111	17	8.84	0.00672558	2.17227	actin filament bundle organization	BP	DOWN
GO:0032649	80	18	6.37	0.00681367	2.16662	regulation of interferon-gamma production	BP	DOWN
GO:2000106	82	17	6.53	0.00685106	2.16424	NA	BP	DOWN
GO:0051239	2276	304	181.29	0.00686063	2.16364	NA	BP	DOWN
GO:0001568	539	81	42.93	0.00708409	2.14972	blood vessel development	BP	DOWN
GO:0001816	521	100	41.5	0.00709576	2.149	cytokine production	BP	DOWN
GO:0006974	616	96	49.07	0.00715579	2.14534	cellular response to DNA damage stimulus	BP	DOWN
GO:0010498	336	52	26.76	0.00738309	2.13176	proteasomal protein catabolic process	BP	DOWN
GO:0051302	236	30	18.8	0.0073911	2.13129	regulation of cell division	BP	DOWN
GO:0050715	77	13	6.13	0.00746101	2.1272	positive regulation of cytokine secretion	BP	DOWN
GO:0002697	274	57	21.82	0.0074629	2.12709	NA	BP	DOWN
GO:0055074	309	39	24.61	0.00747165	2.12658	calcium ion homeostasis	BP	DOWN
GO:0051235	280	38	22.3	0.00757297	2.12073	NA	BP	DOWN
GO:0050710	37	8	2.95	0.00762952	2.1175	negative regulation of cytokine secretion	BP	DOWN
GO:0061098	37	8	2.95	0.00762952	2.1175	positive regulation of protein tyrosine kinase activity	BP	DOWN
GO:0042325	1182	191	94.15	0.0077278	2.11194	regulation of phosphorylation	BP	DOWN
GO:0043112	130	23	10.35	0.00774883	2.11076	receptor metabolic process	BP	DOWN
GO:0008608	23	6	1.83	0.00783795	2.1058	attachment of spindle microtubules to kinetochore	BP	DOWN
GO:0030511	23	6	1.83	0.00783795	2.1058	positive regulation of transforming growth factor beta receptor signaling pathway	BP	DOWN
GO:0030279	69	12	5.5	0.00784991	2.10514	negative regulation of ossification	BP	DOWN
GO:00512601	247	31	19.67	0.00785195	2.10502	protein homooligomerization	BP	DOWN
GO:0035850	30	7	2.39	0.00800965	2.09639	NA	BP	DOWN
GO:0042269	30	7	2.39	0.00800965	2.09639	regulation of natural killer cell mediated cytotoxicity	BP	DOWN
GO:0033043	987	133	78.62	0.00810548	2.09122	regulation of organelle organization	BP	DOWN
GO:0043086	687	95	54.72	0.00824881	2.08361	negative regulation of catalytic activity	BP	DOWN
GO:0061515	53	10	4.22	0.00826343	2.08284	NA	BP	DOWN
GO:0002366	187	44	14.9	0.00828483	2.08172	leukocyte activation involved in immune response	BP	DOWN
GO:0045351	13	7	1.04	0.00834792	2.07842	type I interferon biosynthetic process	BP	DOWN
GO:2000257	13	6	1.04	0.00835998	2.07779	NA	BP	DOWN
GO:0032494	11	4	0.88	0.00839305	2.07608	response to peptidoglycan	BP	DOWN
GO:0035589	11	4	0.88	0.00839305	2.07608	G-protein coupled purinergic nucleotide receptor signaling pathway	BP	DOWN
GO:0043312	11	4	0.88	0.00839305	2.07608	neutrophil degranulation	BP	DOWN
GO:0045651	11	4	0.88	0.00839305	2.07608	positive regulation of macrophage differentiation	BP	DOWN
GO:0002756	6	3	0.48	0.00839713	2.07587	MyD88-independent toll-like receptor signaling pathway	BP	DOWN
GO:0014010	6	3	0.48	0.00839713	2.07587	Schwann cell proliferation	BP	DOWN
GO:0022417	6	3	0.48	0.00839713	2.07587	protein maturation by protein folding	BP	DOWN
GO:0051133	6	3	0.48	0.00839713	2.07587	NA	BP	DOWN
GO:0090073	6	3	0.48	0.00839713	2.07587	positive regulation of protein homodimerization activity	BP	DOWN
GO:2001046	6	3	0.48	0.00839713	2.07587	positive regulation of integrin-mediated signaling pathway	BP	DOWN
GO:0072001	289	39	23.02	0.0084278	2.07429	renal system development	BP	DOWN
GO:0032944	178	36	14.18	0.00864345	2.06331	NA	BP	DOWN
GO:1902582	1132	155	90.17	0.00872434	2.05927	NA	BP	DOWN
GO:0050482	17	5	1.35	0.00875871	2.05756	arachidonic acid secretion	BP	DOWN
GO:0060337	17	5	1.35	0.00875871	2.05756	type I interferon signaling pathway	BP	DOWN
GO:0070570	17	5	1.35	0.00875871	2.05756	regulation of neuron projection regeneration	BP	DOWN
GO:0060759	70	12	5.58	0.00880525	2.05526	NA	BP	DOWN
GO:0071456	105	16	8.36	0.0088089	2.05508	cellular response to hypoxia	BP	DOWN
GO:0009892	2268	280	180.65	0.00892973	2.04916	negative regulation of metabolic process	BP	DOWN
GO:0002704	38	8	3.03	0.00900434	2.04555	NA	BP	DOWN
GO:0043551	38	8	3.03	0.00900434	2.04555	regulation of phosphatidylinositol 3-kinase activity	BP	DOWN
GO:0035303	137	22	10.91	0.00901987	2.0448	regulation of dephosphorylation	BP	DOWN
GO:0034341	62	11	4.94	0.00919995	2.03621	response to interferon-gamma	BP	DOWN
GO:0042991	79	13	6.29	0.00924944	2.03388	transcription factor import into nucleus	BP	DOWN
GO:0042110	383	65	30.51	0.00926742	2.03304	T cell activation	BP	DOWN
GO:0045088	175	43	13.94	0.00936539	2.02847	regulation of innate immune response	BP	DOWN
GO:0036473	54	10	4.3	0.0094357	2.02523	NA	BP	DOWN
GO:1901215	165	27	13.14	0.00948681	2.02288	negative regulation of neuron death	BP	DOWN
GO:2000134	45	16	3.58	0.00952825	2.02099	negative regulation of G1/S transition of mitotic cell cycle	BP	DOWN
GO:0034329	130	23	10.35	0.00956741	2.01921	cell junction assembly	BP	DOWN
GO:0051093	865	97	68.9	0.00958491	2.01841	NA	BP	DOWN
GO:0051247	1086	170	86.5	0.00963704	2.01606	positive regulation of protein metabolic process	BP	DOWN
GO:0015804	31	7	2.47	0.00964944	2.0155	neutral amino acid transport	BP	DOWN
GO:0051091	189	37	15.05	0.00971286	2.01265	positive regulation of sequence-specific DNA binding transcription factor activity	BP	DOWN
GO:0030336	174	25	13.86	0.00973076	2.01185	negative regulation of cell migration	BP	DOWN
GO:0045191	24	6	1.91	0.00975949	2.01057	regulation of isotype switching	BP	DOWN
GO:1902042	24	6	1.91	0.00975949	2.01057	negative regulation of extrinsic apoptotic signaling pathway via death domain receptors	BP	DOWN
GO:0045785	301	47	23.98	0.00976571	2.0103	positive regulation of cell adhesion	BP	DOWN
GO:0032355	134	19	10.67	0.00991023	2.00392	response to estradiol	BP	DOWN
GO:2001020	134	19	10.67	0.00991023	2.00392	regulation of response to DNA damage stimulus	BP	DOWN
GO:0050778	398	95	31.7	0.00994119	2.00256	positive regulation of immune response	BP	DOWN
GO:0043066	793	97	63.16	0.00995229	2.00208	negative regulation of apoptotic process	BP	DOWN

## Sheet: Supp Data 7
Supplementary Data 7
Gene Symbols for Enriched BIG-C Categories Increased by the HDAC6 inhibitor
Cytoskeleton	Transporters	Endosome and Vesicles	Mitochondria	Fatty Acid Biosynthesis	Peroxisomes	ROS Protection	Cell Surface
Sgce	Slc6a1	Syt3	Gpat2	Echdc2	Gstk1	Prdx2	Prnp
Mapt	Slc51a	Syngr1	Gls2	Acss2	Nudt12	Txnrd2	Tspan6
Krt18	Kcnk12	Rab3b	Amt	Hadh	Hacl1	Gstp1	Ptpru
Lrch2	Slc27a6	Snx31	Cyp11a1	Mecr	Pex11a	Prdx6	Pcdh7
Nphp1	Slc12a5	Clstn1	Nme4	Decr1	Paox		Folr1
Pfn4	Atp4a	Syt5	Dhtkd1	Pcx	Pex6		Cdh22
Spata7	Slc6a13	Sytl1	Me3		Pex11b		Dlk1
Dync2li1	Kcnab3	Unc13b	Nmnat3		Pex7		Adora3
Kif17	Slc22a18	Pacsin3	Maoa		Pxmp4		Mc1r
Spire2	Kcnh3	Spag8	Clybl		Pex5		Tmem205
Ang	Kcnh2	Scg5	Tmlhe				Sema6c
Snph	Slc22a17	Prss16	Slc25a23				Adgrd1
Krt86	Slc7a4	Fam109b	Tdrkh				Ms4a3
Mapre3	Aqp9	Vamp5	Ldhd				Smo
Dlg4	Abcg2	Rab17	Hmgcs2				Adgrg7
Homer2	Fxyd1	Rab38	Fahd1				Ppfia3
Eda	Slc44a5	Ocrl	Bphl				Ramp3
Myo1d	Kcnd1	Slc9a9	Chchd6				Cd248
Actn2	Cacna1c	Snx22	Aldh5a1				Gpr27
Plekhg4	Tfr2	Dennd6b	Mthfd2l				Muc13
Ptpdc1	Cacng8	Arl4c	Acad10				Lrfn1
Kif7	Aqp11	Tmem9	Pyroxd2				Cadm3
Tnni1	Aqp1	Tmem163	Slc25a35				Plxna2
Ank3	Trpm1	Sytl3	Hint2				Pth1r
Tubb3	Kcng2	Stx2	Bckdhb				Epor
Ift81	Slc2a10	Appl2	Lipt1				Cysltr1
Gpr4	Abcb4	Rab27b	Coq4				Adgrl1
Dock6	Kcnh7	Stxbp1	Nipsnap1				Tspan17
Ttc8	Clcn1	Abca5	Cyp27a1				Unc5a
Ttc12	Slc27a1	Mamdc4	Mccc2				Adam33
Wdr35	Clcn2	Rab23	Aldh4a1				Chrne
Epb41l4b	Slc38a5	Als2cl	Pccb				Lsr
Ehbp1	Kcne3	Scrn2	Iba57				Enpp5
Spag4	Slc39a8	Sft2d3	Ppox				Lhfpl2
Odf2l	Kcnip3	Ap4b1	Glrx5				Tspan33
Mylpf	Akap7	Lamtor2	Amacr				Adgrg1
Ift43	Kcnc3	Rab24	Ethe1				Mmp17
Nefh	Kctd14	Hap1	Acp6				Baiap2l2
Wdr60	Slc41a3	Flot2	Lyrm1				Cldn10
Ttll1	Aqp3	Dennd1a	Sfxn2				Cdh24
Dennd2a	Tesc	Rab3d	Dguok				Arvcf
Wdr19	Slc16a7	Fcho1	Agk				Tmem41a
Vill	Slc14a1	Rabep2	Sfxn4				Sema6b
Kptn	Slc9a5	Vps16	Mcee				Ptger3
Pls3	Kcnj8	Ap1b1	Immp2l				Cd34
Nek3	Cacna1a	Ap1g2	Clpb				Neo1
Bbs2	Cnga1		Ivd				Eng
Kifc2	Spns3		Mtfr1l				F11r
Bbs1	Slc29a2		Naxe				Palm
Dmd	Slc43a1		Adck5				Fgfr1
Arl6	Slc4a8		Sfxn5				Mfap3l
Dzip1	Slc16a5		Pcca				Gpr82
Fuz	Slc29a4		Coq7				Hrh1
Fnbp1l	Cbarp		Ppa2				Gprc5c
Rpgr	Bspry		Akap1				Agrn
Bbs9	Slco2b1		Mccc1				Art3
Tubb4a	Stom		Acadsb				Amot
Kif9	Cacna2d2		Ccdc58				Plscr3
Ccdc14	Cacnb1		Slc25a24				Plpp2
Palld	Slc29a1		Fxn				Sdc2
Bbs4	Ano10		Suox				Spa17
Nek8	Slc39a4		Acad11				Gpc4
Krt10	Slc2a9		Slc25a39				Plxdc2
Arhgap18	Slco3a1		Pstk				Tmem17
Ift74	Kctd12		Acad8				Tacstd2
Hook2	Atp9a		Fpgs				Il1rl2
Dctn6	Slc50a1		Coq2				Anxa9
Tubg2	Slc19a1		Timm10b				Sema4f
Eml2	Kctd2		Tk2				Efna1
Ccdc114	Kctd13		Taz				Cpne2
Gsn	Slc39a3		Mipep				Fgfrl1
Cnn3	Ttyh3		Dhodh				Ephb6
Matk	Slc6a20a		Adck1				Adgra2
Katnal1	Ank		Abcb8				Reck
Cep72	Cbarp		2310061I04Rik				Magi2
Mks1	Gm44509		1700021F05Rik				Grik5
Klc4							Gp5
Pick1							Tbxa2r
Kifap3							Ramp1
Cep57l1							Plxna3
Sgcb							Tgfb3
Klhdc1							Mpp7
Ift122							Tmem273
Lrrc45							Tlcd2
Vmac							Gpr19
Fntb							Ly6d
Sfi1							Plscr4
Cep41							Prr7
Tube1							Adgr5
Spata6							Tmem107
Cep19							Ptprs
Mob3b							Smim13
Cep131							Krtcap3
Fhl3							Ano8
Tuba4a							Gphn
Ccdc61							Tjp3
Ick							Lpar6
Ift27							Smim19
Ip6k2							Adora2a
Marveld1							Amigo2
Ankra2							Ncstn
Pdlim1							Tmem8a
Tpm1							Cercam
Tubb4a

## Sheet: Supp Data 8
		Supplementary Data 8
		Gene Symbols for Enriched BIG-C Categories Decreased by the HDAC6 inhibitor
Cell Surface	Intracellular Signaling	PRR Signaling	IFN gene Signature (IGS)	Pro Cell Cycle	Unfolded Protein & Stress	Endosome and Vesicles	Endoplasmic Reticulum	Golgi	Integrin Signaling
Ms4a4b (includes others)	Dusp4	Tlr13	Mx1/Mx2	Cep55	Chac1	Dnm3	Edem1	Fam20c	Gna13
Ctla2a/Ctla2b	Gnaz	Oasl2	Ifi44	Ncapg	Bhlha15	Zfyve9	Edem3	Mest	Lamc1
Igkv5-39	Dusp14	Oas2	Rsad2	Nek2	Xbp1	Itsn2	Edem2	Slc9a7	Itgav
Ighv1-37	Csrp3	Tlr8	Rtp4	Cep85l	Edem1	Ehd4	Erp44	Atp7a	Plcg2
Ighv5-16	Gng11	Tlr13	Eif2ak2	Cdca2	Creb3l2	Dab2	Erlec1	Cgnl1	Spock2
Cd300ld	Rgs4	Oas3	Ifitm3	Prc1	Derl3	Smap1	Creld2	B3gnt9	Raf1
Ace	Evc	Tlr7	Sp110	Ndc80	Sel1l	Capza1	Ddn	Plagl1	Col17a1
Ighv1-31	Pik3ap1	Zbp1	Gbp2	Foxm1	Hspa5	Washc4	Ryr3	Chst2	Actg2
Igkv12-41	Rgs13	Dusp16	Sp100	Ect2	Edem3	Eea1	Hsp90b1	Fgd4	Lamc3
Ighv1-33	Aicda	Irf7	Cmpk2	Clspn	Dnajc3	Arfgap3	Sec24d	B3galt1	Bcar1
Ighv1-84	Gzmk	Oasl2	Ifit1	Ttk	Insig1	Snx2	Kcnrg	Chst3	Itgb8
Ighv1-20	Fkbp11	Tirap	Ifit3b	Esco2	Ube2j1	Arpc1b	Tram2	Glcci1	Lama1
Cx3cr1	Sik2	Isg15		Bub1	Edem2	Arap1	Txndc11	Ica1l	Col5a2
Ighv5-9	Foxp3	Irf8		Dsn1	Dnajb9	Cyth4	Txndc5	Fndc3b	Hspg2
Ighv1-42	Rgs16	Nlrc3		Top1	Erp44	Rab5a	Sdf2l1	Xylt1	Fbn2
Ighv1-39	Nos2	Irf4		Fen1	Hsph1	Vps26a	Hyou1	Chst1	Eln
Crybg3	Acod1	Nlrc5		Kntc1	Rpn1	Arfgap2	Sec24a	Fut8	Col4a1
Ighv1-26	Zc3h12d	Tlr9		Ncaph	Herpud1	Git1	Prr11	Man2a1	Itgae
Ighv5-4	Dusp3	Irak4		Aurkb	Man1b1	Rab35	Hspa13	Slc39a7	Vcan
Ms4a4a	Tnip3	Trim14		Ska3	Vmp1	Vps26b	Dnajb11	Rab43	Col4a2
Tgm3	Sh3bgrl2	Lrrfip1		Cdc20	Ubxn4		Manf	Manea	Col3a1
Ighv5-12	Amotl1	Ticam2		Cenpe	Pdia4		Sec61a1	Atp8b2	Col13a1
Ighv5-6	Sh2b2	Irf9		Kif11	Tmem214		Pdia6	Gcnt2	Spon1
Ighv2-9-1	Spry1	Ddx58		Cdca5	Calr		Atp2a2	Parp9	Ecm1
Ighv2-9	Nfil3	Nlrp3		Top2a	Atf6		Lrrc59	Cyb5d1
Ackr4	Cmip	Tnfaip3		Cdc42bpb	Erlec1		Mtdh	Rab39b
Ighv1-5	Ikzf3	Tlr4		Bub1b	Canx		Tor3a	Bhlhe40
Ighv5-9-1	Tiam1	Casp4		Uhrf1	Sec63		Ssr4	B4galt5
Igkv3-2	Parp14	Ifih1		Incenp	Vcp		Pdia3	Qpctl
Ighv3-4	Prdm1	Nod2		Spdl1	St13		Slc35e1	Itpripl2
Ighv5-15	Bcl6	Zc3hav1		E2f2	Nploc4		Slc35b1	Uso1
Clec4e	Styx	Traf3		Cdc45	Ero1l		Atp10d	Mgat2
Ighv1-36	Themis2	Arl16		Nusap1	Ero1lb		Plod2	Cog5
Ighv1-21	Trib1	Rnf41		Dbf4			Ergic1	Serinc5
Ighv1-66	Grk3	Irak3		Sgo1			Sec23a	Tpst1
Ighj3	Stard8	Myd88		Mis18bp1			Surf4	Sec14l1
Efnb2	Ppp1r12a	Trim35		Espl1			Sec11c	Slc30a7
Ccr6	Fgr	Tank		Cenpl			Mlec	Tmed5
Ighd2-7	Rps6ka2	Ifi213		Ccnd2			Rrbp1	Pask
Gcsam	Irak1bp1			Cep57			Erap1	Gcnt1
Ighv1-19	Dck			Lats2			Lclat1	Pdxdc1
Igkv4-51	Ikzf2			E2f3			Slc33a1	Psen1
Ighv8-4	Shcbp1			Mcm6			Ssr3	Rnf157
Ighv1-73	Lat2			Cep68			Ttc9c	G2e3
Lepr	Mzb1			Cdk14			Ergic2	Ddhd1
Ighv1-7	Prkab2			Rfc1			Stt3a	B3gnt5
Gjb2	Socs3			Ccnd1			Sqle	Man1a2
Ighv1-28	Ccdc88c			Cdc25b			Alg2	Syngr2
Igkv5-45	Dusp5			Mcm5			Elovl5	St6galnac4
Ighv1-61	Rasgrp3			Mis12			Clptm1l	Gsap
Ighj1	Prkcd			Helb			Ssr1	Arcn1
Ighv1-18	Batf			Mcmbp			Gdap2	St8sia4
Ighg3	Map3k8			Cenpj			Sec23b	Tmf1
Igkv1-99	Crkl			Cdc27			Spcs3	Bicd2
Igkv17-121	Phlpp1			Plk3			Trim59	Gga2
Ighv8-11	Ptpn1			Nek7			Mia2	Pde4dip
Ighv1-58	Stat3			Pold1			Srp72	Slc38a10
Ptgir	Samsn1			Nde1			Soat1	Cnst
Ighv7-3	Pou2af1			Mcm4			Yipf5	Alkbh5
Ighv1-47	Pptc7			Ccng1			Kctd20	Copb2
Ighv1-75	Rel			Ccnb1-ps			Dnajc14	Rab30
Ighv1-12	Nfam1			Cenpc1			Sec23ip	C1galt1
S1pr2	Mob3a			C330027C09Rik			Stim2	Fam20b
Cd300e	Pten						Aldh3a2	Chpf2
Ighv1-63	Pla2g7						Ankrd13c	Tm9sf3
Ighv1-83	Malt1						Ero1l	Slc30a5
Ulbp1	Rnf19b						Ero1lb	Gorasp2
Ighv2-2	Prkca						Deaf1	Fut11
Igkv4-57-1	Bach1						Cyp51	Osbpl9
Ighv1-25	Nfkbie						Rab1	Atp2c1
Cd300lb	Btk							Copb1
Igkv2-116	Mef2c							Vps54
Ighv6-6	Ptpn11							Gosr2
Igkv9-124	Casp8ap2							Copa
Pcdhgc3	Nfkbiz							Stip1
Ighv1-22	Klhl6							Copg1
Ighv1-4	Lpxn							Tmed10
Ighv1-21-1	Stk40							Arl1
Drd4	Map3k5							Calu
Ighv7-2	Stat2							Pcsk7
Igkv10-94	Map3k3							Gdi2
Igkv8-24	Ppp4r1							Furin
Ighv2-4	Ibtk							Gpr107
Thbd	Stap1							Gga1
Igkv9-123	Tnip2							Man1a
Ighv8-5	Syk
Klra2	Pkn1
Ighv2-7	Ywhah
Sgpp2	Rps6kb1
Clec4a3	Spred1
Ighv2-6-8	Map3k14
Igkv15-103	Stat6
Itgae	Dusp6
Igkv4-63	Bcar3
S1pr5	Grb2
Ighv3-3	Ikbkb
Emp2	Crk
Igkv5-37	Camkk2
Lag3	Nfkb2
Vasn	Elk1
Igkv3-1	Rnf31
Igkj5	Nfkb1
Ighv14-4	Sh3bp5
Cdhr5	Pip5k1c
Igkv10-95	Btbd10
Igkv13-85	Ppp4r2
Tnfrsf1b	Mapk1ip1l
Ighv2-3	Kras
Ighj2	Tnfaip8
Igkv8-30	Hck
Lair1	Abi1
Bmp8a	Fyn
Igkv17-127	Prkx
Fcer1a	Ptpn12
Ighv1-62-3	Grk2
Ptpro	Gimap4
Igkv3-4	Pld4
Ighv8-8	Sash3
Vsig4	Stt3b
Ighv2-6	Ikbkg
Igkv9-129	Pxk
Ighv14-3	Ptpn6
Igkv4-69	Csnk1g3
Ighv6-5	Ywhag
Igkv8-21	Plaa
Igkv5-43	Tesk1
Igkv4-86	Blk
Ighe	Mknk1
Ceacam1	Blnk
Igkv6-32	Ppp6r1
Ighg1	Vav1
Nt5e	Sav1
Ighv10-1	Lyn
Igkv3-11	Csnk1a1
Ighv3-6	Ppp2r5c
Astl	Sh2d3c
Ighv1-14	Ppm1f
Igkv4-73	Stk24
Igkv4-74	Tnip1
Igkv2-137	Ppp2r5d
Igkv4-70	Map3k11
Ighv5-17	Glyr1
Mreg	1700019D03Rik
Epha4	Gm10031
Ighv1-54	H13
Igkv6-14	Calm1 (includes others)
Gpr35
Igkv6-29
Igkv6-23
Ighd1-1
Gja4
Ighv5-2
Igkv3-9
Lrp8
Ighv1-77
Igkv3-12
Lilra5
Nrcam
Igkv12-46
Tigit
Adgrg6
Ighv1-78
Ighv1-76
Ighv13-2
Ighv7-1
Igkv4-77
Ighv14-2
Ccr8
Ighv1-2
Igkj3
Efnb1
Ighv1-56
Slamf7
Muc20
Ighv8-2
Il1r2
Ighv1-30
Ighv1-43
Treml4
Ptprg
Ms4a2
Cd244
Nrp1
Igsf11
Igkv2-109
Igkv4-61
Tnfrsf4
Tgm2
Cd83
Igkv8-28
Plxnb2
Lifr
Clec1b
Igkv4-58
Tnfsf8
Crybg3
Slamf1
Notch1
Cdh11
Msr1
Sdc1
Trabd2b
Pdcd1
Ighv7-4
Adam19
Gngt2
Cdh5
Hmmr
Jchain
Igkv9-120
Havcr1
Ctla4
Pilra
Kazn
Colec12
Fut4
Susd2
C5ar1
Igkj2
Igkv1-122
P2ry12
Il13ra1
Igkv1-117
Ptger2
Gp9
Igsf6
Siglec1
Cldn7
Paqr5
Clec4d
Fpr1
Tgfbr1
Fpr2
Il21r
Notch3
Itgal
Igkc
Ptch1
Alcam
Plxnd1
Ptprk
Ldlrad3
Sema4d
Gpm6b
Csf1r
Ptpre
Ms4a6c
Cd300a
Scimp
Icos
P2ry14
Epcam
Tnfrsf17
Ptafr
Acvr1
Entpd1
Clec7a
Ltbr
Jmjd4
Adam9
Dcbld1
Itgax
Rftn1
Jaml
Cd180
Enpp1
P2ry6
Ptger4
Plekha2
Itgb3
Myo1g
Icam1
Ldlr
Cmklr1
Cd40
Adam17
Tnfrsf13c
Pitpnb
Adgre1
Cnr2
Ighd
Cerk
Pon2
Sdc3
Cd22
Susd6
Cpne3
Slamf6
Il17ra
Sell
Adam10
Cd38
Pqlc3
Tmem65
Tgfbr2
Itgb2
Sppl2a
Ms4a6b
Cd44
Tspan14
Igkv9-120
Igkv9-123
Igkv9-124
Igkv9-129
Iglc4
Igll1
Icam4
Fcgr4
Klra2
VASN
Clec4n
Csf2rb2
Fcgr1
Fcgr3
Il4ra
Gm15931
Lilrb4a
Siglece
Sirpb1c
Ms4a6d
Ttc7
Igip
